# Supplementary material for: Occurrence dataset of protected fungal species for the Red Data Book in Yugra Region, Western Siberia
Source: Biodivers Data J. 2025 Jul 10;13:e155657. doi: 10.3897/BDJ.13.e155657 (PMC12272073; doi:10.3897/BDJ.13.e155657)
Supplement: Supplementary material 1 — Reference table of fungal species included in the regional, national and IUCN Red Lists and their protection status [file bdj-13-e155657-s001.csv]

red_list	year of publishing	ID	scientificName	species	category	protection status	group
Geltman DV (Ed) (2024) Красная книга Российской Федерации. Растения и грибы. [Red Book of Russian Federation. Plants and fungi]. 2. VNII Ekologia, Moscow, 944 pp. [In Russian]. [ISBN 978-5-6047425-1-8]	2023	1	Asahinea scholanderi (Llano) W.L.Culb. & C.F.Culb.	Asahinea scholanderi	3	БУ	lichen
Geltman DV (Ed) (2024) Красная книга Российской Федерации. Растения и грибы. [Red Book of Russian Federation. Plants and fungi]. 2. VNII Ekologia, Moscow, 944 pp. [In Russian]. [ISBN 978-5-6047425-1-8]	2023	2	Cetreliopsis asahinae (M.Satô) Randlane & A.Thell	Cetreliopsis asahinae	3	БУ	lichen
Geltman DV (Ed) (2024) Красная книга Российской Федерации. Растения и грибы. [Red Book of Russian Federation. Plants and fungi]. 2. VNII Ekologia, Moscow, 944 pp. [In Russian]. [ISBN 978-5-6047425-1-8]	2023	3	Ganoderma lucidum (Curtis) P.Karst.	Ganoderma lucidum	3	БУ	aphyllophoroid
Geltman DV (Ed) (2024) Красная книга Российской Федерации. Растения и грибы. [Red Book of Russian Federation. Plants and fungi]. 2. VNII Ekologia, Moscow, 944 pp. [In Russian]. [ISBN 978-5-6047425-1-8]	2023	4	Grifola frondosa (Dicks.) Gray	Grifola frondosa	3	БУ	aphyllophoroid
Geltman DV (Ed) (2024) Красная книга Российской Федерации. Растения и грибы. [Red Book of Russian Federation. Plants and fungi]. 2. VNII Ekologia, Moscow, 944 pp. [In Russian]. [ISBN 978-5-6047425-1-8]	2023	5	Leptogium burnetiae Dodge	Leptogium burnetiae	3	БУ	lichen
Geltman DV (Ed) (2024) Красная книга Российской Федерации. Растения и грибы. [Red Book of Russian Federation. Plants and fungi]. 2. VNII Ekologia, Moscow, 944 pp. [In Russian]. [ISBN 978-5-6047425-1-8]	2023	6	Leptogium hildenbrandii (Garov.) Nyl.	Leptogium hildenbrandii	3	БУ	lichen
Geltman DV (Ed) (2024) Красная книга Российской Федерации. Растения и грибы. [Red Book of Russian Federation. Plants and fungi]. 2. VNII Ekologia, Moscow, 944 pp. [In Russian]. [ISBN 978-5-6047425-1-8]	2023	7	Lobaria pulmonaria (L.) Hoffm.	Lobaria pulmonaria	2	БУ	lichen
Geltman DV (Ed) (2024) Красная книга Российской Федерации. Растения и грибы. [Red Book of Russian Federation. Plants and fungi]. 2. VNII Ekologia, Moscow, 944 pp. [In Russian]. [ISBN 978-5-6047425-1-8]	2023	8	Lobaria retigera (Bory) Trevis.	Lobaria retigera	3	БУ	lichen
Geltman DV (Ed) (2024) Красная книга Российской Федерации. Растения и грибы. [Red Book of Russian Federation. Plants and fungi]. 2. VNII Ekologia, Moscow, 944 pp. [In Russian]. [ISBN 978-5-6047425-1-8]	2023	9	Nephromopsis inermis (Nyl.) Divakar, A.Crespo & Lumbsch	Nephromopsis inermis	3	БУ	lichen
Geltman DV (Ed) (2024) Красная книга Российской Федерации. Растения и грибы. [Red Book of Russian Federation. Plants and fungi]. 2. VNII Ekologia, Moscow, 944 pp. [In Russian]. [ISBN 978-5-6047425-1-8]	2023	10	Nephromopsis richardsonii (Hook.) Divakar, A.Crespo & Lumbsch	Nephromopsis richardsonii	3	БУ	lichen
Geltman DV (Ed) (2024) Красная книга Российской Федерации. Растения и грибы. [Red Book of Russian Federation. Plants and fungi]. 2. VNII Ekologia, Moscow, 944 pp. [In Russian]. [ISBN 978-5-6047425-1-8]	2023	11	Menegazzia terebrata (Hoffm.) A.Massal.	Menegazzia terebrata	3	БУ	lichen
Geltman DV (Ed) (2024) Красная книга Российской Федерации. Растения и грибы. [Red Book of Russian Federation. Plants and fungi]. 2. VNII Ekologia, Moscow, 944 pp. [In Russian]. [ISBN 978-5-6047425-1-8]	2023	12	Punctelia rudecta (Ach.) Krog	Punctelia rudecta	3	БУ	lichen
Geltman DV (Ed) (2024) Красная книга Российской Федерации. Растения и грибы. [Red Book of Russian Federation. Plants and fungi]. 2. VNII Ekologia, Moscow, 944 pp. [In Russian]. [ISBN 978-5-6047425-1-8]	2023	13	Pyxine sorediata (Ach.) Mont.	Pyxine sorediata	3	БУ	lichen
Geltman DV (Ed) (2024) Красная книга Российской Федерации. Растения и грибы. [Red Book of Russian Federation. Plants and fungi]. 2. VNII Ekologia, Moscow, 944 pp. [In Russian]. [ISBN 978-5-6047425-1-8]	2023	14	Sarcosoma globosum (Schmidel) Casp.	Sarcosoma globosum	3	БУ	discomycetes
Geltman DV (Ed) (2024) Красная книга Российской Федерации. Растения и грибы. [Red Book of Russian Federation. Plants and fungi]. 2. VNII Ekologia, Moscow, 944 pp. [In Russian]. [ISBN 978-5-6047425-1-8]	2023	15	Sparassis crispa (Wulfen) Fr.	Sparassis crispa	3	БУ	aphyllophoroid
Geltman DV (Ed) (2024) Красная книга Российской Федерации. Растения и грибы. [Red Book of Russian Federation. Plants and fungi]. 2. VNII Ekologia, Moscow, 944 pp. [In Russian]. [ISBN 978-5-6047425-1-8]	2023	16	Stereocaulon dactylophyllum Flörke	Stereocaulon dactylophyllum	2	БУ	lichen
Geltman DV (Ed) (2024) Красная книга Российской Федерации. Растения и грибы. [Red Book of Russian Federation. Plants and fungi]. 2. VNII Ekologia, Moscow, 944 pp. [In Russian]. [ISBN 978-5-6047425-1-8]	2023	17	Sticta arctica Degel.	Sticta arctica	3	БУ	lichen
Geltman DV (Ed) (2024) Красная книга Российской Федерации. Растения и грибы. [Red Book of Russian Federation. Plants and fungi]. 2. VNII Ekologia, Moscow, 944 pp. [In Russian]. [ISBN 978-5-6047425-1-8]	2023	18	Sticta fuliginosa (With.) Ach.	Sticta fuliginosa	3	БУ	lichen
Geltman DV (Ed) (2024) Красная книга Российской Федерации. Растения и грибы. [Red Book of Russian Federation. Plants and fungi]. 2. VNII Ekologia, Moscow, 944 pp. [In Russian]. [ISBN 978-5-6047425-1-8]	2023	19	Tornabea scutellifera (With.) J.R.Laundon	Tornabea scutellifera	3	БУ	lichen
Geltman DV (Ed) (2024) Красная книга Российской Федерации. Растения и грибы. [Red Book of Russian Federation. Plants and fungi]. 2. VNII Ekologia, Moscow, 944 pp. [In Russian]. [ISBN 978-5-6047425-1-8]	2023	20	Tuckneraria laureri (Kremp.) Randlane & A.Thell	Tuckneraria laureri	3	БУ	lichen
Geltman DV (Ed) (2024) Красная книга Российской Федерации. Растения и грибы. [Red Book of Russian Federation. Plants and fungi]. 2. VNII Ekologia, Moscow, 944 pp. [In Russian]. [ISBN 978-5-6047425-1-8]	2023	21	Usnea florida (L.) F.H.Wigg.	Usnea florida	2	БУ	lichen
Geltman DV (Ed) (2024) Красная книга Российской Федерации. Растения и грибы. [Red Book of Russian Federation. Plants and fungi]. 2. VNII Ekologia, Moscow, 944 pp. [In Russian]. [ISBN 978-5-6047425-1-8]	2023	22	Artomyces cristatus (Kauffman) Jülich	Artomyces cristatus	2	И	aphyllophoroid
Geltman DV (Ed) (2024) Красная книга Российской Федерации. Растения и грибы. [Red Book of Russian Federation. Plants and fungi]. 2. VNII Ekologia, Moscow, 944 pp. [In Russian]. [ISBN 978-5-6047425-1-8]	2023	23	Cladonia vulcani Savicz	Cladonia vulcani	2	И	lichen
Geltman DV (Ed) (2024) Красная книга Российской Федерации. Растения и грибы. [Red Book of Russian Federation. Plants and fungi]. 2. VNII Ekologia, Moscow, 944 pp. [In Russian]. [ISBN 978-5-6047425-1-8]	2023	24	Desarmillaria ectypa (Fr.) R.A.Koch & Aime	Desarmillaria ectypa	2	И	agaricoid
Geltman DV (Ed) (2024) Красная книга Российской Федерации. Растения и грибы. [Red Book of Russian Federation. Plants and fungi]. 2. VNII Ekologia, Moscow, 944 pp. [In Russian]. [ISBN 978-5-6047425-1-8]	2023	25	Entoloma allochroum Noordel.	Entoloma allochroum	2	И	agaricoid
Geltman DV (Ed) (2024) Красная книга Российской Федерации. Растения и грибы. [Red Book of Russian Federation. Plants and fungi]. 2. VNII Ekologia, Moscow, 944 pp. [In Russian]. [ISBN 978-5-6047425-1-8]	2023	26	Entoloma bloxamii (Berk. & Broome) Sacc.	Entoloma bloxamii	2	И	agaricoid
Geltman DV (Ed) (2024) Красная книга Российской Федерации. Растения и грибы. [Red Book of Russian Federation. Plants and fungi]. 2. VNII Ekologia, Moscow, 944 pp. [In Russian]. [ISBN 978-5-6047425-1-8]	2023	27	Entoloma eugenei Noordel. & O.V.Morozova	Entoloma eugenei	2	И	agaricoid
Geltman DV (Ed) (2024) Красная книга Российской Федерации. Растения и грибы. [Red Book of Russian Federation. Plants and fungi]. 2. VNII Ekologia, Moscow, 944 pp. [In Russian]. [ISBN 978-5-6047425-1-8]	2023	28	Erioderma pedicellatum (Hue) P.M.Jørg.	Erioderma pedicellatum	2	И	lichen
Geltman DV (Ed) (2024) Красная книга Российской Федерации. Растения и грибы. [Red Book of Russian Federation. Plants and fungi]. 2. VNII Ekologia, Moscow, 944 pp. [In Russian]. [ISBN 978-5-6047425-1-8]	2023	29	Leptogium arcticum P.M.Jørg.	Leptogium arcticum	2	И	lichen
Geltman DV (Ed) (2024) Красная книга Российской Федерации. Растения и грибы. [Red Book of Russian Federation. Plants and fungi]. 2. VNII Ekologia, Moscow, 944 pp. [In Russian]. [ISBN 978-5-6047425-1-8]	2023	30	Microstoma aggregatum Otani	Microstoma aggregatum	2	И	discomycetes
Geltman DV (Ed) (2024) Красная книга Российской Федерации. Растения и грибы. [Red Book of Russian Federation. Plants and fungi]. 2. VNII Ekologia, Moscow, 944 pp. [In Russian]. [ISBN 978-5-6047425-1-8]	2023	31	Oropogon asiaticus Asahina	Oropogon asiaticus	3	И	lichen
Geltman DV (Ed) (2024) Красная книга Российской Федерации. Растения и грибы. [Red Book of Russian Federation. Plants and fungi]. 2. VNII Ekologia, Moscow, 944 pp. [In Russian]. [ISBN 978-5-6047425-1-8]	2023	32	Pleurotus nebrodensis (Inzenga) Quél.	Pleurotus nebrodensis	2	И	agaricoid
Geltman DV (Ed) (2024) Красная книга Российской Федерации. Растения и грибы. [Red Book of Russian Federation. Plants and fungi]. 2. VNII Ekologia, Moscow, 944 pp. [In Russian]. [ISBN 978-5-6047425-1-8]	2023	33	Porpolomopsis calyptriformis (Berk.) Bresinsky	Porpolomopsis calyptriformis	2	И	agaricoid
Geltman DV (Ed) (2024) Красная книга Российской Федерации. Растения и грибы. [Red Book of Russian Federation. Plants and fungi]. 2. VNII Ekologia, Moscow, 944 pp. [In Russian]. [ISBN 978-5-6047425-1-8]	2023	34	Clavulinopsis subarctica (Pilát) Jülich	Clavulinopsis subarctica	2	И	aphyllophoroid
Geltman DV (Ed) (2024) Красная книга Российской Федерации. Растения и грибы. [Red Book of Russian Federation. Plants and fungi]. 2. VNII Ekologia, Moscow, 944 pp. [In Russian]. [ISBN 978-5-6047425-1-8]	2023	35	Stereocaulon pseudodepreaultii Asahina	Stereocaulon pseudodepreaultii	3	И	lichen
Geltman DV (Ed) (2024) Красная книга Российской Федерации. Растения и грибы. [Red Book of Russian Federation. Plants and fungi]. 2. VNII Ekologia, Moscow, 944 pp. [In Russian]. [ISBN 978-5-6047425-1-8]	2023	36	Tholurna dissimilis (Norman) Norman	Tholurna dissimilis	2	И	lichen
Geltman DV (Ed) (2024) Красная книга Российской Федерации. Растения и грибы. [Red Book of Russian Federation. Plants and fungi]. 2. VNII Ekologia, Moscow, 944 pp. [In Russian]. [ISBN 978-5-6047425-1-8]	2023	37	Circinaria tominii (Oxner) Sohrabi	Circinaria tominii	1	КР	lichen
Geltman DV (Ed) (2024) Красная книга Российской Федерации. Растения и грибы. [Red Book of Russian Federation. Plants and fungi]. 2. VNII Ekologia, Moscow, 944 pp. [In Russian]. [ISBN 978-5-6047425-1-8]	2023	38	Gyalectidium colchicum Vezda	Gyalectidium colchicum	1	КР	lichen
Geltman DV (Ed) (2024) Красная книга Российской Федерации. Растения и грибы. [Red Book of Russian Federation. Plants and fungi]. 2. VNII Ekologia, Moscow, 944 pp. [In Russian]. [ISBN 978-5-6047425-1-8]	2023	39	Lethariella intricata (Moris) Krog	Lethariella intricata	1	КР	lichen
Geltman DV (Ed) (2024) Красная книга Российской Федерации. Растения и грибы. [Red Book of Russian Federation. Plants and fungi]. 2. VNII Ekologia, Moscow, 944 pp. [In Russian]. [ISBN 978-5-6047425-1-8]	2023	40	Ricasolia virens (With.) H.H.Blom & Tønsberg	Ricasolia virens	1	КР	lichen
Geltman DV (Ed) (2024) Красная книга Российской Федерации. Растения и грибы. [Red Book of Russian Federation. Plants and fungi]. 2. VNII Ekologia, Moscow, 944 pp. [In Russian]. [ISBN 978-5-6047425-1-8]	2023	41	Pectenia atlantica (Degel.) P.M.Jørg., L.Lindblom, Wedin & S.Ekman	Pectenia atlantica	1	КР	lichen
Geltman DV (Ed) (2024) Красная книга Российской Федерации. Растения и грибы. [Red Book of Russian Federation. Plants and fungi]. 2. VNII Ekologia, Moscow, 944 pp. [In Russian]. [ISBN 978-5-6047425-1-8]	2023	42	Pectenia plumbea (Lightf.) P.M.Jørg., L.Lindblom, Wedin & S.Ekman	Pectenia plumbea	1	КР	lichen
Geltman DV (Ed) (2024) Красная книга Российской Федерации. Растения и грибы. [Red Book of Russian Federation. Plants and fungi]. 2. VNII Ekologia, Moscow, 944 pp. [In Russian]. [ISBN 978-5-6047425-1-8]	2023	43	Roccella phycopsis (Ach.) Ach.	Roccella phycopsis	1	КР	lichen
Geltman DV (Ed) (2024) Красная книга Российской Федерации. Растения и грибы. [Red Book of Russian Federation. Plants and fungi]. 2. VNII Ekologia, Moscow, 944 pp. [In Russian]. [ISBN 978-5-6047425-1-8]	2023	44	Strigula buxi Chodat, 1912	Strigula buxi	1	КР	lichen
Geltman DV (Ed) (2024) Красная книга Российской Федерации. Растения и грибы. [Red Book of Russian Federation. Plants and fungi]. 2. VNII Ekologia, Moscow, 944 pp. [In Russian]. [ISBN 978-5-6047425-1-8]	2023	45	Strigula nitidula Mont.	Strigula nitidula	1	КР	lichen
Geltman DV (Ed) (2024) Красная книга Российской Федерации. Растения и грибы. [Red Book of Russian Federation. Plants and fungi]. 2. VNII Ekologia, Moscow, 944 pp. [In Russian]. [ISBN 978-5-6047425-1-8]	2023	46	Niorma chrysophthalma (L.) S.Y.Kondr., Kärnefelt, Elix, A.Thell, M.H.Jeong & Hur	Niorma chrysophthalma	1	КР	lichen
Geltman DV (Ed) (2024) Красная книга Российской Федерации. Растения и грибы. [Red Book of Russian Federation. Plants and fungi]. 2. VNII Ekologia, Moscow, 944 pp. [In Russian]. [ISBN 978-5-6047425-1-8]	2023	47	Teloschistes flavicans (Sw.) Norman	Teloschistes flavicans	1	КР	lichen
Geltman DV (Ed) (2024) Красная книга Российской Федерации. Растения и грибы. [Red Book of Russian Federation. Plants and fungi]. 2. VNII Ekologia, Moscow, 944 pp. [In Russian]. [ISBN 978-5-6047425-1-8]	2023	48	Cladonia bellidiflora (Ach.) Schaer.	Cladonia bellidiflora	4	НД	lichen
Geltman DV (Ed) (2024) Красная книга Российской Федерации. Растения и грибы. [Red Book of Russian Federation. Plants and fungi]. 2. VNII Ekologia, Moscow, 944 pp. [In Russian]. [ISBN 978-5-6047425-1-8]	2023	49	Dendriscosticta gelida Ant.Simon, Goward & T.Sprib.	Dendriscosticta gelida	4	НД	lichen
Geltman DV (Ed) (2024) Красная книга Российской Федерации. Растения и грибы. [Red Book of Russian Federation. Plants and fungi]. 2. VNII Ekologia, Moscow, 944 pp. [In Russian]. [ISBN 978-5-6047425-1-8]	2023	50	Evernia terrestris (Tomin) N.S. Golubk.	Evernia terrestris (Tomin) N.S. Golubk.	4	НД	lichen
Geltman DV (Ed) (2024) Красная книга Российской Федерации. Растения и грибы. [Red Book of Russian Federation. Plants and fungi]. 2. VNII Ekologia, Moscow, 944 pp. [In Russian]. [ISBN 978-5-6047425-1-8]	2023	51	Cetraria laii Divakar, A.Crespo & Lumbsch	Cetraria laii	2	У	lichen
Geltman DV (Ed) (2024) Красная книга Российской Федерации. Растения и грибы. [Red Book of Russian Federation. Plants and fungi]. 2. VNII Ekologia, Moscow, 944 pp. [In Russian]. [ISBN 978-5-6047425-1-8]	2023	52	Amanita friabilis (P.Karst.) Bas	Amanita friabilis	3	У	agaricoid
Geltman DV (Ed) (2024) Красная книга Российской Федерации. Растения и грибы. [Red Book of Russian Federation. Plants and fungi]. 2. VNII Ekologia, Moscow, 944 pp. [In Russian]. [ISBN 978-5-6047425-1-8]	2023	53	Anzia ornata (Zahlbr.) Asah.	Anzia ornata	3	У	lichen
Geltman DV (Ed) (2024) Красная книга Российской Федерации. Растения и грибы. [Red Book of Russian Federation. Plants and fungi]. 2. VNII Ekologia, Moscow, 944 pp. [In Russian]. [ISBN 978-5-6047425-1-8]	2023	54	Ascocoryne turficola (Boud.) Korf	Ascocoryne turficola	3	У	discomycetes
Geltman DV (Ed) (2024) Красная книга Российской Федерации. Растения и грибы. [Red Book of Russian Federation. Plants and fungi]. 2. VNII Ekologia, Moscow, 944 pp. [In Russian]. [ISBN 978-5-6047425-1-8]	2023	55	Hapalopilus croceus (Pers.) Donk	Hapalopilus croceus	3	У	aphyllophoroid
Geltman DV (Ed) (2024) Красная книга Российской Федерации. Растения и грибы. [Red Book of Russian Federation. Plants and fungi]. 2. VNII Ekologia, Moscow, 944 pp. [In Russian]. [ISBN 978-5-6047425-1-8]	2023	56	Auriporia aurulenta A.David, Tortič & Jelić	Auriporia aurulenta	3	У	aphyllophoroid
Geltman DV (Ed) (2024) Красная книга Российской Федерации. Растения и грибы. [Red Book of Russian Federation. Plants and fungi]. 2. VNII Ekologia, Moscow, 944 pp. [In Russian]. [ISBN 978-5-6047425-1-8]	2023	57	Boletopsis leucomelaena (Pers.) Fayod	Boletopsis leucomelaena	3	У	aphyllophoroid
Geltman DV (Ed) (2024) Красная книга Российской Федерации. Растения и грибы. [Red Book of Russian Federation. Plants and fungi]. 2. VNII Ekologia, Moscow, 944 pp. [In Russian]. [ISBN 978-5-6047425-1-8]	2023	58	Bondarcevomyces taxi (Bondartsev) Parmasto	Bondarcevomyces taxi	3	У	aphyllophoroid
Geltman DV (Ed) (2024) Красная книга Российской Федерации. Растения и грибы. [Red Book of Russian Federation. Plants and fungi]. 2. VNII Ekologia, Moscow, 944 pp. [In Russian]. [ISBN 978-5-6047425-1-8]	2023	59	Bondarzewia mesenterica (Schaeff.) Kreisel	Bondarzewia mesenterica	3	У	aphyllophoroid
Geltman DV (Ed) (2024) Красная книга Российской Федерации. Растения и грибы. [Red Book of Russian Federation. Plants and fungi]. 2. VNII Ekologia, Moscow, 944 pp. [In Russian]. [ISBN 978-5-6047425-1-8]	2023	60	Bovista paludosa Lév.	Bovista paludosa	3	У	gasteroid
Geltman DV (Ed) (2024) Красная книга Российской Федерации. Растения и грибы. [Red Book of Russian Federation. Plants and fungi]. 2. VNII Ekologia, Moscow, 944 pp. [In Russian]. [ISBN 978-5-6047425-1-8]	2023	61	Bryocaulon pseudosatoanum (Asahina) Kärnefelt	Bryocaulon pseudosatoanum	3	У	lichen
Geltman DV (Ed) (2024) Красная книга Российской Федерации. Растения и грибы. [Red Book of Russian Federation. Plants and fungi]. 2. VNII Ekologia, Moscow, 944 pp. [In Russian]. [ISBN 978-5-6047425-1-8]	2023	62	Bryoperdon acuminatum (Bosc) Vizzini	Bryoperdon acuminatum	3	У	gasteroid
Geltman DV (Ed) (2024) Красная книга Российской Федерации. Растения и грибы. [Red Book of Russian Federation. Plants and fungi]. 2. VNII Ekologia, Moscow, 944 pp. [In Russian]. [ISBN 978-5-6047425-1-8]	2023	63	Bryoria fremontii (Tuck.) Brodo & Hawksw.	Bryoria fremontii	3	У	lichen
Geltman DV (Ed) (2024) Красная книга Российской Федерации. Растения и грибы. [Red Book of Russian Federation. Plants and fungi]. 2. VNII Ekologia, Moscow, 944 pp. [In Russian]. [ISBN 978-5-6047425-1-8]	2023	64	Buchwaldoboletus lignicola (Kallenb.) Pilát	Buchwaldoboletus lignicola	3	У	agaricoid
Geltman DV (Ed) (2024) Красная книга Российской Федерации. Растения и грибы. [Red Book of Russian Federation. Plants and fungi]. 2. VNII Ekologia, Moscow, 944 pp. [In Russian]. [ISBN 978-5-6047425-1-8]	2023	65	Buglossoporus quercinus (Schrad.) Kotl. & Pouzar	Buglossoporus quercinus	3	У	aphyllophoroid
Geltman DV (Ed) (2024) Красная книга Российской Федерации. Растения и грибы. [Red Book of Russian Federation. Plants and fungi]. 2. VNII Ekologia, Moscow, 944 pp. [In Russian]. [ISBN 978-5-6047425-1-8]	2023	66	Cetraria kamczatica Savicz	Cetraria kamczatica	3	У	lichen
Geltman DV (Ed) (2024) Красная книга Российской Федерации. Растения и грибы. [Red Book of Russian Federation. Plants and fungi]. 2. VNII Ekologia, Moscow, 944 pp. [In Russian]. [ISBN 978-5-6047425-1-8]	2023	67	Cetrelia alaskana (C.F.Culb. & W.L.Culb.) W.L.Culb. & C.F.Culb.	Cetrelia alaskana	3	У	lichen
Geltman DV (Ed) (2024) Красная книга Российской Федерации. Растения и грибы. [Red Book of Russian Federation. Plants and fungi]. 2. VNII Ekologia, Moscow, 944 pp. [In Russian]. [ISBN 978-5-6047425-1-8]	2023	68	Chalciporus rubinus (W.G.Sm.) Singer	Chalciporus rubinus	3	У	agaricoid
Geltman DV (Ed) (2024) Красная книга Российской Федерации. Растения и грибы. [Red Book of Russian Federation. Plants and fungi]. 2. VNII Ekologia, Moscow, 944 pp. [In Russian]. [ISBN 978-5-6047425-1-8]	2023	69	Circinaria affinis (Eversm.) Sohrabi	Circinaria affinis	3	У	lichen
Geltman DV (Ed) (2024) Красная книга Российской Федерации. Растения и грибы. [Red Book of Russian Federation. Plants and fungi]. 2. VNII Ekologia, Moscow, 944 pp. [In Russian]. [ISBN 978-5-6047425-1-8]	2023	70	Circinaria esculenta (Pall.) Sohrabi	Circinaria esculenta	2	У	lichen
Geltman DV (Ed) (2024) Красная книга Российской Федерации. Растения и грибы. [Red Book of Russian Federation. Plants and fungi]. 2. VNII Ekologia, Moscow, 944 pp. [In Russian]. [ISBN 978-5-6047425-1-8]	2023	71	Coccocarpia erythroxyli (Spreng.) Swinscow & Krog	Coccocarpia erythroxyli	3	У	lichen
Geltman DV (Ed) (2024) Красная книга Российской Федерации. Растения и грибы. [Red Book of Russian Federation. Plants and fungi]. 2. VNII Ekologia, Moscow, 944 pp. [In Russian]. [ISBN 978-5-6047425-1-8]	2023	72	Coccocarpia palmicola (Spreng.) Arv. & D.J.Galloway	Coccocarpia palmicola	3	У	lichen
Geltman DV (Ed) (2024) Красная книга Российской Федерации. Растения и грибы. [Red Book of Russian Federation. Plants and fungi]. 2. VNII Ekologia, Moscow, 944 pp. [In Russian]. [ISBN 978-5-6047425-1-8]	2023	73	Calonarius odoratus (Joguet ex M.M.Moser) Niskanen & Liimat.	Calonarius odoratus	3	У	agaricoid
Geltman DV (Ed) (2024) Красная книга Российской Федерации. Растения и грибы. [Red Book of Russian Federation. Plants and fungi]. 2. VNII Ekologia, Moscow, 944 pp. [In Russian]. [ISBN 978-5-6047425-1-8]	2023	74	Calonarius sodagnitus (Rob.Henry) Niskanen & Liimat.	Calonarius sodagnitus	3	У	agaricoid
Geltman DV (Ed) (2024) Красная книга Российской Федерации. Растения и грибы. [Red Book of Russian Federation. Plants and fungi]. 2. VNII Ekologia, Moscow, 944 pp. [In Russian]. [ISBN 978-5-6047425-1-8]	2023	75	Dirinaria applanata (Fée) D.D.Awasthi	Dirinaria applanata	3	У	lichen
Geltman DV (Ed) (2024) Красная книга Российской Федерации. Растения и грибы. [Red Book of Russian Federation. Plants and fungi]. 2. VNII Ekologia, Moscow, 944 pp. [In Russian]. [ISBN 978-5-6047425-1-8]	2023	76	Evernia perfragilis Llano	Evernia perfragilis	3	У	lichen
Geltman DV (Ed) (2024) Красная книга Российской Федерации. Растения и грибы. [Red Book of Russian Federation. Plants and fungi]. 2. VNII Ekologia, Moscow, 944 pp. [In Russian]. [ISBN 978-5-6047425-1-8]	2023	77	Floccularia luteovirens (Alb. & Schwein.) Pouzar	Floccularia luteovirens	3	У	agaricoid
Geltman DV (Ed) (2024) Красная книга Российской Федерации. Растения и грибы. [Red Book of Russian Federation. Plants and fungi]. 2. VNII Ekologia, Moscow, 944 pp. [In Russian]. [ISBN 978-5-6047425-1-8]	2023	78	Gastrosporium simplex Mattir.	Gastrosporium simplex	3	У	gasteroid
Geltman DV (Ed) (2024) Красная книга Российской Федерации. Растения и грибы. [Red Book of Russian Federation. Plants and fungi]. 2. VNII Ekologia, Moscow, 944 pp. [In Russian]. [ISBN 978-5-6047425-1-8]	2023	79	Glossodium japonicum Zahlbr.	Glossodium japonicum	3	У	lichen
Geltman DV (Ed) (2024) Красная книга Российской Федерации. Растения и грибы. [Red Book of Russian Federation. Plants and fungi]. 2. VNII Ekologia, Moscow, 944 pp. [In Russian]. [ISBN 978-5-6047425-1-8]	2023	80	Gomphidius flavipes Peck	Gomphidius flavipes	3	У	agaricoid
Geltman DV (Ed) (2024) Красная книга Российской Федерации. Растения и грибы. [Red Book of Russian Federation. Plants and fungi]. 2. VNII Ekologia, Moscow, 944 pp. [In Russian]. [ISBN 978-5-6047425-1-8]	2023	81	Gyroporus punctatus Lj.N.Vassiljeva	Gyroporus punctatus	3	У	agaricoid
Geltman DV (Ed) (2024) Красная книга Российской Федерации. Растения и грибы. [Red Book of Russian Federation. Plants and fungi]. 2. VNII Ekologia, Moscow, 944 pp. [In Russian]. [ISBN 978-5-6047425-1-8]	2023	82	Hericium flagellum (Scop.) Pers.	Hericium flagellum	3	У	aphyllophoroid
Geltman DV (Ed) (2024) Красная книга Российской Федерации. Растения и грибы. [Red Book of Russian Federation. Plants and fungi]. 2. VNII Ekologia, Moscow, 944 pp. [In Russian]. [ISBN 978-5-6047425-1-8]	2023	83	Hygrocybe swanetica Singer	Hygrocybe swanetica	3	У	agaricoid
Geltman DV (Ed) (2024) Красная книга Российской Федерации. Растения и грибы. [Red Book of Russian Federation. Plants and fungi]. 2. VNII Ekologia, Moscow, 944 pp. [In Russian]. [ISBN 978-5-6047425-1-8]	2023	84	Hypogymnia fragillima (Hillmann) Rassad	Hypogymnia fragillima	3	У	lichen
Geltman DV (Ed) (2024) Красная книга Российской Федерации. Растения и грибы. [Red Book of Russian Federation. Plants and fungi]. 2. VNII Ekologia, Moscow, 944 pp. [In Russian]. [ISBN 978-5-6047425-1-8]	2023	85	Hypotrachyna cirrhata (Fr.) Divakar, A.Crespo, Sipman, Elix & Lumbsch	Hypotrachyna cirrhata	3	У	lichen
Geltman DV (Ed) (2024) Красная книга Российской Федерации. Растения и грибы. [Red Book of Russian Federation. Plants and fungi]. 2. VNII Ekologia, Moscow, 944 pp. [In Russian]. [ISBN 978-5-6047425-1-8]	2023	86	Lathagrium dichotomum (With.) Otálora, P.M.Jørg. & Wedin	Lathagrium dichotomum	3	У	lichen
Geltman DV (Ed) (2024) Красная книга Российской Федерации. Растения и грибы. [Red Book of Russian Federation. Plants and fungi]. 2. VNII Ekologia, Moscow, 944 pp. [In Russian]. [ISBN 978-5-6047425-1-8]	2023	87	Leptogium rivulare (Ach.) Mont.	Leptogium rivulare	3	У	lichen
Geltman DV (Ed) (2024) Красная книга Российской Федерации. Растения и грибы. [Red Book of Russian Federation. Plants and fungi]. 2. VNII Ekologia, Moscow, 944 pp. [In Russian]. [ISBN 978-5-6047425-1-8]	2023	88	Letharia vulpina (L.) Hue	Letharia vulpina	2	У	lichen
Geltman DV (Ed) (2024) Красная книга Российской Федерации. Растения и грибы. [Red Book of Russian Federation. Plants and fungi]. 2. VNII Ekologia, Moscow, 944 pp. [In Russian]. [ISBN 978-5-6047425-1-8]	2023	89	Lethariella togashii (Asahina) Krog	Lethariella togashii	3	У	lichen
Geltman DV (Ed) (2024) Красная книга Российской Федерации. Растения и грибы. [Red Book of Russian Federation. Plants and fungi]. 2. VNII Ekologia, Moscow, 944 pp. [In Russian]. [ISBN 978-5-6047425-1-8]	2023	90	Leucopholiota lignicola (P.Karst.) Harmaja	Leucopholiota lignicola	3	У	agaricoid
Geltman DV (Ed) (2024) Красная книга Российской Федерации. Растения и грибы. [Red Book of Russian Federation. Plants and fungi]. 2. VNII Ekologia, Moscow, 944 pp. [In Russian]. [ISBN 978-5-6047425-1-8]	2023	91	Ricasolia amplissima (Scop.) De Not.	Ricasolia amplissima	3	У	lichen
Geltman DV (Ed) (2024) Красная книга Российской Федерации. Растения и грибы. [Red Book of Russian Federation. Plants and fungi]. 2. VNII Ekologia, Moscow, 944 pp. [In Russian]. [ISBN 978-5-6047425-1-8]	2023	92	Menegazzia nipponica K.H.Moon, Kurok. & Kashiw.	Menegazzia nipponica	3	У	lichen
Geltman DV (Ed) (2024) Красная книга Российской Федерации. Растения и грибы. [Red Book of Russian Federation. Plants and fungi]. 2. VNII Ekologia, Moscow, 944 pp. [In Russian]. [ISBN 978-5-6047425-1-8]	2023	93	Menegazzia subsimilis (H.Magn.) R.Sant.	Menegazzia subsimilis	3	У	lichen
Geltman DV (Ed) (2024) Красная книга Российской Федерации. Растения и грибы. [Red Book of Russian Federation. Plants and fungi]. 2. VNII Ekologia, Moscow, 944 pp. [In Russian]. [ISBN 978-5-6047425-1-8]	2023	94	Nephromopsis annae (Oxner) A. Thell & Divakar	Nephromopsis annae (Oxner) A. Thell & Divakar	2	У	lichen
Geltman DV (Ed) (2024) Красная книга Российской Федерации. Растения и грибы. [Red Book of Russian Federation. Plants and fungi]. 2. VNII Ekologia, Moscow, 944 pp. [In Russian]. [ISBN 978-5-6047425-1-8]	2023	95	Nephromopsis komarovii (Elenkin) Randlane & Saag	Nephromopsis komarovii	3	У	lichen
Geltman DV (Ed) (2024) Красная книга Российской Федерации. Растения и грибы. [Red Book of Russian Federation. Plants and fungi]. 2. VNII Ekologia, Moscow, 944 pp. [In Russian]. [ISBN 978-5-6047425-1-8]	2023	96	Nephromopsis laii (Thell & Randlane) Saag & Thell	Nephromopsis laii	3	У	lichen
Geltman DV (Ed) (2024) Красная книга Российской Федерации. Растения и грибы. [Red Book of Russian Federation. Plants and fungi]. 2. VNII Ekologia, Moscow, 944 pp. [In Russian]. [ISBN 978-5-6047425-1-8]	2023	97	Nephromopsis ornata (Müll.Arg.) Hue	Nephromopsis ornata	3	У	lichen
Geltman DV (Ed) (2024) Красная книга Российской Федерации. Растения и грибы. [Red Book of Russian Federation. Plants and fungi]. 2. VNII Ekologia, Moscow, 944 pp. [In Russian]. [ISBN 978-5-6047425-1-8]	2023	98	Nephromopsis rugosa	Nephromopsis rugosa	3	У	lichen
Geltman DV (Ed) (2024) Красная книга Российской Федерации. Растения и грибы. [Red Book of Russian Federation. Plants and fungi]. 2. VNII Ekologia, Moscow, 944 pp. [In Russian]. [ISBN 978-5-6047425-1-8]	2023	99	Pannaria lurida (Mont.) Nyl.	Pannaria lurida	3	У	lichen
Geltman DV (Ed) (2024) Красная книга Российской Федерации. Растения и грибы. [Red Book of Russian Federation. Plants and fungi]. 2. VNII Ekologia, Moscow, 944 pp. [In Russian]. [ISBN 978-5-6047425-1-8]	2023	100	Parmotrema arnoldii (Du Rietz) Hale	Parmotrema arnoldii	3	У	lichen
Geltman DV (Ed) (2024) Красная книга Российской Федерации. Растения и грибы. [Red Book of Russian Federation. Plants and fungi]. 2. VNII Ekologia, Moscow, 944 pp. [In Russian]. [ISBN 978-5-6047425-1-8]	2023	101	Parmotrema reticulatum (Taylor) M.Choisy	Parmotrema reticulatum	3	У	lichen
Geltman DV (Ed) (2024) Красная книга Российской Федерации. Растения и грибы. [Red Book of Russian Federation. Plants and fungi]. 2. VNII Ekologia, Moscow, 944 pp. [In Russian]. [ISBN 978-5-6047425-1-8]	2023	102	Picipes rhizophilus (Pat.) J.L.Zhou & B.K.Cui	Picipes rhizophilus	3	У	aphyllophoroid
Geltman DV (Ed) (2024) Красная книга Российской Федерации. Растения и грибы. [Red Book of Russian Federation. Plants and fungi]. 2. VNII Ekologia, Moscow, 944 pp. [In Russian]. [ISBN 978-5-6047425-1-8]	2023	103	Pycnoporellus alboluteus (Ellis & Everh.) Kotl. & Pouzar	Pycnoporellus alboluteus	3	У	aphyllophoroid
Geltman DV (Ed) (2024) Красная книга Российской Федерации. Растения и грибы. [Red Book of Russian Federation. Plants and fungi]. 2. VNII Ekologia, Moscow, 944 pp. [In Russian]. [ISBN 978-5-6047425-1-8]	2023	104	Rubroboletus dupainii (Boud.) Kuan Zhao & Zhu L.Yang	Rubroboletus dupainii	3	У	agaricoid
Geltman DV (Ed) (2024) Красная книга Российской Федерации. Растения и грибы. [Red Book of Russian Federation. Plants and fungi]. 2. VNII Ekologia, Moscow, 944 pp. [In Russian]. [ISBN 978-5-6047425-1-8]	2023	105	Sarcosphaera coronaria (Jacq.) J.Schröt.	Sarcosphaera coronaria	3	У	discomycetes
Geltman DV (Ed) (2024) Красная книга Российской Федерации. Растения и грибы. [Red Book of Russian Federation. Plants and fungi]. 2. VNII Ekologia, Moscow, 944 pp. [In Russian]. [ISBN 978-5-6047425-1-8]	2023	106	Seirophora lacunosa (Rupr.) Frödén	Seirophora lacunosa	2	У	lichen
Geltman DV (Ed) (2024) Красная книга Российской Федерации. Растения и грибы. [Red Book of Russian Federation. Plants and fungi]. 2. VNII Ekologia, Moscow, 944 pp. [In Russian]. [ISBN 978-5-6047425-1-8]	2023	107	Stereocaulon exutum Nyl.	Stereocaulon exutum	3	У	lichen
Geltman DV (Ed) (2024) Красная книга Российской Федерации. Растения и грибы. [Red Book of Russian Federation. Plants and fungi]. 2. VNII Ekologia, Moscow, 944 pp. [In Russian]. [ISBN 978-5-6047425-1-8]	2023	108	Stereocaulon hokkaidense Asahina & I.M. Lamb		3	У	lichen
Geltman DV (Ed) (2024) Красная книга Российской Федерации. Растения и грибы. [Red Book of Russian Federation. Plants and fungi]. 2. VNII Ekologia, Moscow, 944 pp. [In Russian]. [ISBN 978-5-6047425-1-8]	2023	109	Stereocaulon saviczii Du Rietz	Stereocaulon saviczii	3	У	lichen
Geltman DV (Ed) (2024) Красная книга Российской Федерации. Растения и грибы. [Red Book of Russian Federation. Plants and fungi]. 2. VNII Ekologia, Moscow, 944 pp. [In Russian]. [ISBN 978-5-6047425-1-8]	2023	110	Sticta limbata (Sm.) Ach.	Sticta limbata	3	У	lichen
Geltman DV (Ed) (2024) Красная книга Российской Федерации. Растения и грибы. [Red Book of Russian Federation. Plants and fungi]. 2. VNII Ekologia, Moscow, 944 pp. [In Russian]. [ISBN 978-5-6047425-1-8]	2023	111	Strobilomyces strobilaceus (Scop.) Berk.	Strobilomyces strobilaceus	3	У	agaricoid
Geltman DV (Ed) (2024) Красная книга Российской Федерации. Растения и грибы. [Red Book of Russian Federation. Plants and fungi]. 2. VNII Ekologia, Moscow, 944 pp. [In Russian]. [ISBN 978-5-6047425-1-8]	2023	112	Tricholoma colossus (Fr.) Quél.	Tricholoma colossus	3	У	agaricoid
Geltman DV (Ed) (2024) Красная книга Российской Федерации. Растения и грибы. [Red Book of Russian Federation. Plants and fungi]. 2. VNII Ekologia, Moscow, 944 pp. [In Russian]. [ISBN 978-5-6047425-1-8]	2023	113	Tricholoma matsutake (S.Ito & S.Imai) Singer	Tricholoma matsutake	2	У	agaricoid
Geltman DV (Ed) (2024) Красная книга Российской Федерации. Растения и грибы. [Red Book of Russian Federation. Plants and fungi]. 2. VNII Ekologia, Moscow, 944 pp. [In Russian]. [ISBN 978-5-6047425-1-8]	2023	114	Tuber aestivum Vittad.	Tuber aestivum	3	У	discomycetes
Geltman DV (Ed) (2024) Красная книга Российской Федерации. Растения и грибы. [Red Book of Russian Federation. Plants and fungi]. 2. VNII Ekologia, Moscow, 944 pp. [In Russian]. [ISBN 978-5-6047425-1-8]	2023	115	Umbilicaria esculenta (Miyoshi) Minks	Umbilicaria esculenta	3	У	lichen
Geltman DV (Ed) (2024) Красная книга Российской Федерации. Растения и грибы. [Red Book of Russian Federation. Plants and fungi]. 2. VNII Ekologia, Moscow, 944 pp. [In Russian]. [ISBN 978-5-6047425-1-8]	2023	116	Usnea rubicunda Stirt.	Usnea rubicunda	3	У	lichen
Geltman DV (Ed) (2024) Красная книга Российской Федерации. Растения и грибы. [Red Book of Russian Federation. Plants and fungi]. 2. VNII Ekologia, Moscow, 944 pp. [In Russian]. [ISBN 978-5-6047425-1-8]	2023	117	Usnocetraria oakesiana (Tuck.) M.J.Lai & J.C.Wei	Usnocetraria oakesiana	3	У	lichen
Starikov VP (2024) Красная книга Ханты-Мансийского автономного округа - Югры: животные, растения, грибы. [Red book of Khanty-Mansi Autonomous Okgur-Yugra: animals, plants, fungi]. 3. OOO Vektor-Print, Kemerovo, 520 pp. [In Russian]. [ISBN 976-5-6052538-4-6]	2024	118	Chrysomphalina chrysophylla (Fr.) Clémençon	Chrysomphalina chrysophylla	3	Data Deficient	agaricoid
Starikov VP (2024) Красная книга Ханты-Мансийского автономного округа - Югры: животные, растения, грибы. [Red book of Khanty-Mansi Autonomous Okgur-Yugra: animals, plants, fungi]. 3. OOO Vektor-Print, Kemerovo, 520 pp. [In Russian]. [ISBN 976-5-6052538-4-6]	2024	119	Gomphus clavatus (Pers.) Gray	Gomphus clavatus	3	Data Deficient	aphyllophoroid
Starikov VP (2024) Красная книга Ханты-Мансийского автономного округа - Югры: животные, растения, грибы. [Red book of Khanty-Mansi Autonomous Okgur-Yugra: animals, plants, fungi]. 3. OOO Vektor-Print, Kemerovo, 520 pp. [In Russian]. [ISBN 976-5-6052538-4-6]	2024	120	Cortinarius violaceus (L.) Gray	Cortinarius violaceus	4	Data Deficient	agaricoid
Starikov VP (2024) Красная книга Ханты-Мансийского автономного округа - Югры: животные, растения, грибы. [Red book of Khanty-Mansi Autonomous Okgur-Yugra: animals, plants, fungi]. 3. OOO Vektor-Print, Kemerovo, 520 pp. [In Russian]. [ISBN 976-5-6052538-4-6]	2024	121	Entoloma fuscomarginatum P.D.Orton	Entoloma fuscomarginatum	4	Data Deficient	agaricoid
Starikov VP (2024) Красная книга Ханты-Мансийского автономного округа - Югры: животные, растения, грибы. [Red book of Khanty-Mansi Autonomous Okgur-Yugra: animals, plants, fungi]. 3. OOO Vektor-Print, Kemerovo, 520 pp. [In Russian]. [ISBN 976-5-6052538-4-6]	2024	122	Geoglossum glabrum Pers.	Geoglossum glabrum	4	Data Deficient	discomycetes
Starikov VP (2024) Красная книга Ханты-Мансийского автономного округа - Югры: животные, растения, грибы. [Red book of Khanty-Mansi Autonomous Okgur-Yugra: animals, plants, fungi]. 3. OOO Vektor-Print, Kemerovo, 520 pp. [In Russian]. [ISBN 976-5-6052538-4-6]	2024	123	Gomphidius flavipes Peck	Gomphidius flavipes	4	Data Deficient	agaricoid
Starikov VP (2024) Красная книга Ханты-Мансийского автономного округа - Югры: животные, растения, грибы. [Red book of Khanty-Mansi Autonomous Okgur-Yugra: animals, plants, fungi]. 3. OOO Vektor-Print, Kemerovo, 520 pp. [In Russian]. [ISBN 976-5-6052538-4-6]	2024	124	Desarmillaria ectypa (Fr.) R.A.Koch & Aime	Desarmillaria ectypa	2	Endangered	agaricoid
Starikov VP (2024) Красная книга Ханты-Мансийского автономного округа - Югры: животные, растения, грибы. [Red book of Khanty-Mansi Autonomous Okgur-Yugra: animals, plants, fungi]. 3. OOO Vektor-Print, Kemerovo, 520 pp. [In Russian]. [ISBN 976-5-6052538-4-6]	2024	125	Fomitopsis officinalis (Vill.) Bondartsev & Singer	Fomitopsis officinalis	2	Endangered	aphyllophoroid
Starikov VP (2024) Красная книга Ханты-Мансийского автономного округа - Югры: животные, растения, грибы. [Red book of Khanty-Mansi Autonomous Okgur-Yugra: animals, plants, fungi]. 3. OOO Vektor-Print, Kemerovo, 520 pp. [In Russian]. [ISBN 976-5-6052538-4-6]	2024	126	Amylocystis lapponica (Romell) Bondartsev & Singer	Amylocystis lapponica	3	Near Threatened	aphyllophoroid
Starikov VP (2024) Красная книга Ханты-Мансийского автономного округа - Югры: животные, растения, грибы. [Red book of Khanty-Mansi Autonomous Okgur-Yugra: animals, plants, fungi]. 3. OOO Vektor-Print, Kemerovo, 520 pp. [In Russian]. [ISBN 976-5-6052538-4-6]	2024	127	Antrodiella foliaceodentata (Nikol.) Gilb. & Ryvarden	Antrodiella foliaceodentata	3	Near Threatened	aphyllophoroid
Starikov VP (2024) Красная книга Ханты-Мансийского автономного округа - Югры: животные, растения, грибы. [Red book of Khanty-Mansi Autonomous Okgur-Yugra: animals, plants, fungi]. 3. OOO Vektor-Print, Kemerovo, 520 pp. [In Russian]. [ISBN 976-5-6052538-4-6]	2024	128	Baeospora myriadophylla (Peck) Singer	Baeospora myriadophylla	3	Near Threatened	agaricoid
Starikov VP (2024) Красная книга Ханты-Мансийского автономного округа - Югры: животные, растения, грибы. [Red book of Khanty-Mansi Autonomous Okgur-Yugra: animals, plants, fungi]. 3. OOO Vektor-Print, Kemerovo, 520 pp. [In Russian]. [ISBN 976-5-6052538-4-6]	2024	129	Boletopsis grisea (Peck) Bondartsev & Singer	Boletopsis grisea	3	Near Threatened	aphyllophoroid
Starikov VP (2024) Красная книга Ханты-Мансийского автономного округа - Югры: животные, растения, грибы. [Red book of Khanty-Mansi Autonomous Okgur-Yugra: animals, plants, fungi]. 3. OOO Vektor-Print, Kemerovo, 520 pp. [In Russian]. [ISBN 976-5-6052538-4-6]	2024	130	Clavariadelphus pistillaris (L.) Donk	Clavariadelphus pistillaris	3	Near Threatened	aphyllophoroid
Starikov VP (2024) Красная книга Ханты-Мансийского автономного округа - Югры: животные, растения, грибы. [Red book of Khanty-Mansi Autonomous Okgur-Yugra: animals, plants, fungi]. 3. OOO Vektor-Print, Kemerovo, 520 pp. [In Russian]. [ISBN 976-5-6052538-4-6]	2024	131	Arrhenia discorosea (Pilát) Zvyagina, A.V.Alexandrova & Bulyonk.	Arrhenia discorosea	3	Near Threatened	agaricoid
Starikov VP (2024) Красная книга Ханты-Мансийского автономного округа - Югры: животные, растения, грибы. [Red book of Khanty-Mansi Autonomous Okgur-Yugra: animals, plants, fungi]. 3. OOO Vektor-Print, Kemerovo, 520 pp. [In Russian]. [ISBN 976-5-6052538-4-6]	2024	132	Erastia salmonicolor (Berk. & M.A.Curtis) Niemelä & Kinnunen	Erastia salmonicolor	3	Near Threatened	aphyllophoroid
Starikov VP (2024) Красная книга Ханты-Мансийского автономного округа - Югры: животные, растения, грибы. [Red book of Khanty-Mansi Autonomous Okgur-Yugra: animals, plants, fungi]. 3. OOO Vektor-Print, Kemerovo, 520 pp. [In Russian]. [ISBN 976-5-6052538-4-6]	2024	133	Favolus pseudobetulinus (Murashk. ex Pilát) Sotome & T.Hatt.	Favolus pseudobetulinus	3	Near Threatened	aphyllophoroid
Starikov VP (2024) Красная книга Ханты-Мансийского автономного округа - Югры: животные, растения, грибы. [Red book of Khanty-Mansi Autonomous Okgur-Yugra: animals, plants, fungi]. 3. OOO Vektor-Print, Kemerovo, 520 pp. [In Russian]. [ISBN 976-5-6052538-4-6]	2024	134	Gyroporus cyanescens (Bull.) Quél.	Gyroporus cyanescens	3	Near Threatened	agaricoid
Starikov VP (2024) Красная книга Ханты-Мансийского автономного округа - Югры: животные, растения, грибы. [Red book of Khanty-Mansi Autonomous Okgur-Yugra: animals, plants, fungi]. 3. OOO Vektor-Print, Kemerovo, 520 pp. [In Russian]. [ISBN 976-5-6052538-4-6]	2024	135	Haploporus odorus (Sommerf.) Bondartsev & Singer	Haploporus odorus	3	Near Threatened	aphyllophoroid
Starikov VP (2024) Красная книга Ханты-Мансийского автономного округа - Югры: животные, растения, грибы. [Red book of Khanty-Mansi Autonomous Okgur-Yugra: animals, plants, fungi]. 3. OOO Vektor-Print, Kemerovo, 520 pp. [In Russian]. [ISBN 976-5-6052538-4-6]	2024	136	Hericium erinaceus (Bull.) Pers.	Hericium erinaceus	3	Near Threatened	aphyllophoroid
Starikov VP (2024) Красная книга Ханты-Мансийского автономного округа - Югры: животные, растения, грибы. [Red book of Khanty-Mansi Autonomous Okgur-Yugra: animals, plants, fungi]. 3. OOO Vektor-Print, Kemerovo, 520 pp. [In Russian]. [ISBN 976-5-6052538-4-6]	2024	137	Lignomyces vetlinianus (Domański) R.H.Petersen & Zmitr.	Lignomyces vetlinianus	3	Near Threatened	agaricoid
Starikov VP (2024) Красная книга Ханты-Мансийского автономного округа - Югры: животные, растения, грибы. [Red book of Khanty-Mansi Autonomous Okgur-Yugra: animals, plants, fungi]. 3. OOO Vektor-Print, Kemerovo, 520 pp. [In Russian]. [ISBN 976-5-6052538-4-6]	2024	138	Onnia tomentosa (Fr.) P.Karst.	Onnia tomentosa	3	Near Threatened	aphyllophoroid
Starikov VP (2024) Красная книга Ханты-Мансийского автономного округа - Югры: животные, растения, грибы. [Red book of Khanty-Mansi Autonomous Okgur-Yugra: animals, plants, fungi]. 3. OOO Vektor-Print, Kemerovo, 520 pp. [In Russian]. [ISBN 976-5-6052538-4-6]	2024	139	Poriella subacida (Peck) C.L.Zhao	Poriella subacida	3	Near Threatened	aphyllophoroid
Starikov VP (2024) Красная книга Ханты-Мансийского автономного округа - Югры: животные, растения, грибы. [Red book of Khanty-Mansi Autonomous Okgur-Yugra: animals, plants, fungi]. 3. OOO Vektor-Print, Kemerovo, 520 pp. [In Russian]. [ISBN 976-5-6052538-4-6]	2024	140	Pluteus fenzlii (Schulzer) Corriol & P.-A.Moreau	Pluteus fenzlii	3	Near Threatened	agaricoid
Starikov VP (2024) Красная книга Ханты-Мансийского автономного округа - Югры: животные, растения, грибы. [Red book of Khanty-Mansi Autonomous Okgur-Yugra: animals, plants, fungi]. 3. OOO Vektor-Print, Kemerovo, 520 pp. [In Russian]. [ISBN 976-5-6052538-4-6]	2024	141	Rigidoporus crocatus (Pat.) Ryvarden	Rigidoporus crocatus	3	Near Threatened	aphyllophoroid
Starikov VP (2024) Красная книга Ханты-Мансийского автономного округа - Югры: животные, растения, грибы. [Red book of Khanty-Mansi Autonomous Okgur-Yugra: animals, plants, fungi]. 3. OOO Vektor-Print, Kemerovo, 520 pp. [In Russian]. [ISBN 976-5-6052538-4-6]	2024	142	Sarcodontia spumea (Sowerby) Spirin	Sarcodontia spumea	3	Near Threatened	aphyllophoroid
Starikov VP (2024) Красная книга Ханты-Мансийского автономного округа - Югры: животные, растения, грибы. [Red book of Khanty-Mansi Autonomous Okgur-Yugra: animals, plants, fungi]. 3. OOO Vektor-Print, Kemerovo, 520 pp. [In Russian]. [ISBN 976-5-6052538-4-6]	2024	143	Tricholoma apium Jul.Schäff.	Tricholoma apium	3	Near Threatened	agaricoid
Starikov VP (2024) Красная книга Ханты-Мансийского автономного округа - Югры: животные, растения, грибы. [Red book of Khanty-Mansi Autonomous Okgur-Yugra: animals, plants, fungi]. 3. OOO Vektor-Print, Kemerovo, 520 pp. [In Russian]. [ISBN 976-5-6052538-4-6]	2024	144	Zhuliangomyces illinitus (Fr.) Redhead	Zhuliangomyces illinitus	3	Near Threatened	agaricoid
Starikov VP (2024) Красная книга Ханты-Мансийского автономного округа - Югры: животные, растения, грибы. [Red book of Khanty-Mansi Autonomous Okgur-Yugra: animals, plants, fungi]. 3. OOO Vektor-Print, Kemerovo, 520 pp. [In Russian]. [ISBN 976-5-6052538-4-6]	2024	145	Ganoderma lucidum (Curtis) P.Karst.	Ganoderma lucidum	4	Near Threatened	aphyllophoroid
Starikov VP (2024) Красная книга Ханты-Мансийского автономного округа - Югры: животные, растения, грибы. [Red book of Khanty-Mansi Autonomous Okgur-Yugra: animals, plants, fungi]. 3. OOO Vektor-Print, Kemerovo, 520 pp. [In Russian]. [ISBN 976-5-6052538-4-6]	2024	146	Hericium cirrhatum (Pers.) Nikol.	Hericium cirrhatum	4	Near Threatened	aphyllophoroid
Starikov VP (2024) Красная книга Ханты-Мансийского автономного округа - Югры: животные, растения, грибы. [Red book of Khanty-Mansi Autonomous Okgur-Yugra: animals, plants, fungi]. 3. OOO Vektor-Print, Kemerovo, 520 pp. [In Russian]. [ISBN 976-5-6052538-4-6]	2024	147	Sarcosoma globosum (Schmidel) Casp.	Sarcosoma globosum	4	Near Threatened	discomycetes
Starikov VP (2024) Красная книга Ханты-Мансийского автономного округа - Югры: животные, растения, грибы. [Red book of Khanty-Mansi Autonomous Okgur-Yugra: animals, plants, fungi]. 3. OOO Vektor-Print, Kemerovo, 520 pp. [In Russian]. [ISBN 976-5-6052538-4-6]	2024	148	Tricholoma matsutake (S.Ito & S.Imai) Singer	Tricholoma matsutake	4	Near Threatened	agaricoid
Starikov VP (2024) Красная книга Ханты-Мансийского автономного округа - Югры: животные, растения, грибы. [Red book of Khanty-Mansi Autonomous Okgur-Yugra: animals, plants, fungi]. 3. OOO Vektor-Print, Kemerovo, 520 pp. [In Russian]. [ISBN 976-5-6052538-4-6]	2024	149	Arrhenia lobata (Pers.) Kühner & Lamoure ex Redhead	Arrhenia lobata	3	Vulnerable	agaricoid
Starikov VP (2024) Красная книга Ханты-Мансийского автономного округа - Югры: животные, растения, грибы. [Red book of Khanty-Mansi Autonomous Okgur-Yugra: animals, plants, fungi]. 3. OOO Vektor-Print, Kemerovo, 520 pp. [In Russian]. [ISBN 976-5-6052538-4-6]	2024	150	Ascocoryne turficola (Boud.) Korf	Ascocoryne turficola	3	Vulnerable	discomycetes
Starikov VP (2024) Красная книга Ханты-Мансийского автономного округа - Югры: животные, растения, грибы. [Red book of Khanty-Mansi Autonomous Okgur-Yugra: animals, plants, fungi]. 3. OOO Vektor-Print, Kemerovo, 520 pp. [In Russian]. [ISBN 976-5-6052538-4-6]	2024	151	Bovista paludosa Lév.	Bovista paludosa	3	Vulnerable	gasteroid
Starikov VP (2024) Красная книга Ханты-Мансийского автономного округа - Югры: животные, растения, грибы. [Red book of Khanty-Mansi Autonomous Okgur-Yugra: animals, plants, fungi]. 3. OOO Vektor-Print, Kemerovo, 520 pp. [In Russian]. [ISBN 976-5-6052538-4-6]	2024	152	Clavariadelphus truncatus Donk	Clavariadelphus truncatus	3	Vulnerable	aphyllophoroid
Starikov VP (2024) Красная книга Ханты-Мансийского автономного округа - Югры: животные, растения, грибы. [Red book of Khanty-Mansi Autonomous Okgur-Yugra: animals, plants, fungi]. 3. OOO Vektor-Print, Kemerovo, 520 pp. [In Russian]. [ISBN 976-5-6052538-4-6]	2024	153	Diplocarpa irregularis (Schwein.) Baral & Pärtel	Diplocarpa irregularis	3	Vulnerable	discomycetes
Starikov VP (2024) Красная книга Ханты-Мансийского автономного округа - Югры: животные, растения, грибы. [Red book of Khanty-Mansi Autonomous Okgur-Yugra: animals, plants, fungi]. 3. OOO Vektor-Print, Kemerovo, 520 pp. [In Russian]. [ISBN 976-5-6052538-4-6]	2024	154	Ramaria fennica (P.Karst.) Ricken	Ramaria fennica	3	Vulnerable	aphyllophoroid
Starikov VP (2024) Красная книга Ханты-Мансийского автономного округа - Югры: животные, растения, грибы. [Red book of Khanty-Mansi Autonomous Okgur-Yugra: animals, plants, fungi]. 3. OOO Vektor-Print, Kemerovo, 520 pp. [In Russian]. [ISBN 976-5-6052538-4-6]	2024	155	Ramaria rubella (Schaeff.) R.H.Petersen	Ramaria rubella	3	Vulnerable	aphyllophoroid
Starikov VP (2024) Красная книга Ханты-Мансийского автономного округа - Югры: животные, растения, грибы. [Red book of Khanty-Mansi Autonomous Okgur-Yugra: animals, plants, fungi]. 3. OOO Vektor-Print, Kemerovo, 520 pp. [In Russian]. [ISBN 976-5-6052538-4-6]	2024	156	Sparassis crispa (Wulfen) Fr.	Sparassis crispa	3	Vulnerable	aphyllophoroid
Starikov VP (2024) Красная книга Ханты-Мансийского автономного округа - Югры: животные, растения, грибы. [Red book of Khanty-Mansi Autonomous Okgur-Yugra: animals, plants, fungi]. 3. OOO Vektor-Print, Kemerovo, 520 pp. [In Russian]. [ISBN 976-5-6052538-4-6]	2024	157	Verpa conica (O.F.Müll.) Sw.	Verpa conica	3	Vulnerable	discomycetes
Starikov VP (2024) Красная книга Ханты-Мансийского автономного округа - Югры: животные, растения, грибы. [Red book of Khanty-Mansi Autonomous Okgur-Yugra: animals, plants, fungi]. 3. OOO Vektor-Print, Kemerovo, 520 pp. [In Russian]. [ISBN 976-5-6052538-4-6]	2024	158	Arrhenia peltigerina (Peck) Redhead, Lutzoni, Moncalvo & Vilgalys	Arrhenia peltigerina	monitored		agaricoid
Starikov VP (2024) Красная книга Ханты-Мансийского автономного округа - Югры: животные, растения, грибы. [Red book of Khanty-Mansi Autonomous Okgur-Yugra: animals, plants, fungi]. 3. OOO Vektor-Print, Kemerovo, 520 pp. [In Russian]. [ISBN 976-5-6052538-4-6]	2024	159	Bovista cretacea T.C.E.Fr.	Bovista cretacea	monitored		gasteroid
Starikov VP (2024) Красная книга Ханты-Мансийского автономного округа - Югры: животные, растения, грибы. [Red book of Khanty-Mansi Autonomous Okgur-Yugra: animals, plants, fungi]. 3. OOO Vektor-Print, Kemerovo, 520 pp. [In Russian]. [ISBN 976-5-6052538-4-6]	2024	160	Bovista limosa Rostr.	Bovista limosa	monitored		gasteroid
Starikov VP (2024) Красная книга Ханты-Мансийского автономного округа - Югры: животные, растения, грибы. [Red book of Khanty-Mansi Autonomous Okgur-Yugra: animals, plants, fungi]. 3. OOO Vektor-Print, Kemerovo, 520 pp. [In Russian]. [ISBN 976-5-6052538-4-6]	2024	161	Clavulinopsis corniculata (Schaeff.) Corner	Clavulinopsis corniculata	monitored		aphyllophoroid
Starikov VP (2024) Красная книга Ханты-Мансийского автономного округа - Югры: животные, растения, грибы. [Red book of Khanty-Mansi Autonomous Okgur-Yugra: animals, plants, fungi]. 3. OOO Vektor-Print, Kemerovo, 520 pp. [In Russian]. [ISBN 976-5-6052538-4-6]	2024	162	Diplomitoporus crustulinus (Bres.) Domański	Diplomitoporus crustulinus	monitored		aphyllophoroid
Starikov VP (2024) Красная книга Ханты-Мансийского автономного округа - Югры: животные, растения, грибы. [Red book of Khanty-Mansi Autonomous Okgur-Yugra: animals, plants, fungi]. 3. OOO Vektor-Print, Kemerovo, 520 pp. [In Russian]. [ISBN 976-5-6052538-4-6]	2024	163	Entoloma poliopus (Romagn.) Noordel.	Entoloma poliopus	monitored		agaricoid
Starikov VP (2024) Красная книга Ханты-Мансийского автономного округа - Югры: животные, растения, грибы. [Red book of Khanty-Mansi Autonomous Okgur-Yugra: animals, plants, fungi]. 3. OOO Vektor-Print, Kemerovo, 520 pp. [In Russian]. [ISBN 976-5-6052538-4-6]	2024	164	Gloioxanthomyces vitellinus (Fr.) Lodge, Vizzini, Ercole & Boertm.	Gloioxanthomyces vitellinus	monitored		aphyllophoroid
Starikov VP (2024) Красная книга Ханты-Мансийского автономного округа - Югры: животные, растения, грибы. [Red book of Khanty-Mansi Autonomous Okgur-Yugra: animals, plants, fungi]. 3. OOO Vektor-Print, Kemerovo, 520 pp. [In Russian]. [ISBN 976-5-6052538-4-6]	2024	165	Hericium coralloides (Scop.) Pers.	Hericium coralloides	monitored		aphyllophoroid
Starikov VP (2024) Красная книга Ханты-Мансийского автономного округа - Югры: животные, растения, грибы. [Red book of Khanty-Mansi Autonomous Okgur-Yugra: animals, plants, fungi]. 3. OOO Vektor-Print, Kemerovo, 520 pp. [In Russian]. [ISBN 976-5-6052538-4-6]	2024	166	Hygrophorus camarophyllus (Alb. & Schwein.) Dumée, Grandjean & Maire	Hygrophorus camarophyllus	monitored		agaricoid
Starikov VP (2024) Красная книга Ханты-Мансийского автономного округа - Югры: животные, растения, грибы. [Red book of Khanty-Mansi Autonomous Okgur-Yugra: animals, plants, fungi]. 3. OOO Vektor-Print, Kemerovo, 520 pp. [In Russian]. [ISBN 976-5-6052538-4-6]	2024	167	Ischnoderma benzoinum (Wahlenb.) P.Karst.	Ischnoderma benzoinum	monitored		aphyllophoroid
Starikov VP (2024) Красная книга Ханты-Мансийского автономного округа - Югры: животные, растения, грибы. [Red book of Khanty-Mansi Autonomous Okgur-Yugra: animals, plants, fungi]. 3. OOO Vektor-Print, Kemerovo, 520 pp. [In Russian]. [ISBN 976-5-6052538-4-6]	2024	168	Leptoporus mollis (Pers.) Quél.	Leptoporus mollis	monitored		aphyllophoroid
Starikov VP (2024) Красная книга Ханты-Мансийского автономного округа - Югры: животные, растения, грибы. [Red book of Khanty-Mansi Autonomous Okgur-Yugra: animals, plants, fungi]. 3. OOO Vektor-Print, Kemerovo, 520 pp. [In Russian]. [ISBN 976-5-6052538-4-6]	2024	169	Metuloidea murashkinskyi (Burt) Miettinen & Spirin	Metuloidea murashkinskyi	monitored		aphyllophoroid
Starikov VP (2024) Красная книга Ханты-Мансийского автономного округа - Югры: животные, растения, грибы. [Red book of Khanty-Mansi Autonomous Okgur-Yugra: animals, plants, fungi]. 3. OOO Vektor-Print, Kemerovo, 520 pp. [In Russian]. [ISBN 976-5-6052538-4-6]	2024	170	Microglossum viride (Schrad. ex J.F.Gmel.) Gillet	Microglossum viride	monitored		discomycetes
Starikov VP (2024) Красная книга Ханты-Мансийского автономного округа - Югры: животные, растения, грибы. [Red book of Khanty-Mansi Autonomous Okgur-Yugra: animals, plants, fungi]. 3. OOO Vektor-Print, Kemerovo, 520 pp. [In Russian]. [ISBN 976-5-6052538-4-6]	2024	171	Neolecta vitellina (Bres.) Korf & J.K.Rogers	Neolecta vitellina	monitored		discomycetes
Starikov VP (2024) Красная книга Ханты-Мансийского автономного округа - Югры: животные, растения, грибы. [Red book of Khanty-Mansi Autonomous Okgur-Yugra: animals, plants, fungi]. 3. OOO Vektor-Print, Kemerovo, 520 pp. [In Russian]. [ISBN 976-5-6052538-4-6]	2024	172	Inonotus leporinus (Fr.) Gilb. & Ryvarden	Inonotus leporinus	monitored		aphyllophoroid
Starikov VP (2024) Красная книга Ханты-Мансийского автономного округа - Югры: животные, растения, грибы. [Red book of Khanty-Mansi Autonomous Okgur-Yugra: animals, plants, fungi]. 3. OOO Vektor-Print, Kemerovo, 520 pp. [In Russian]. [ISBN 976-5-6052538-4-6]	2024	173	Perenniporia medulla-panis (Jacq.) Donk	Perenniporia medulla-panis	monitored		aphyllophoroid
Starikov VP (2024) Красная книга Ханты-Мансийского автономного округа - Югры: животные, растения, грибы. [Red book of Khanty-Mansi Autonomous Okgur-Yugra: animals, plants, fungi]. 3. OOO Vektor-Print, Kemerovo, 520 pp. [In Russian]. [ISBN 976-5-6052538-4-6]	2024	174	Phellinidium ferrugineofuscum (P.Karst.) Fiasson & Niemelä	Phellinidium ferrugineofuscum	monitored		aphyllophoroid
Starikov VP (2024) Красная книга Ханты-Мансийского автономного округа - Югры: животные, растения, грибы. [Red book of Khanty-Mansi Autonomous Okgur-Yugra: animals, plants, fungi]. 3. OOO Vektor-Print, Kemerovo, 520 pp. [In Russian]. [ISBN 976-5-6052538-4-6]	2024	175	Picipes tubaeformis (P.Karst.) Zmitr. & Kovalenko	Picipes tubaeformis	monitored		aphyllophoroid
Starikov VP (2024) Красная книга Ханты-Мансийского автономного округа - Югры: животные, растения, грибы. [Red book of Khanty-Mansi Autonomous Okgur-Yugra: animals, plants, fungi]. 3. OOO Vektor-Print, Kemerovo, 520 pp. [In Russian]. [ISBN 976-5-6052538-4-6]	2024	176	Pseudohydnum gelatinosum (Scop.) P.Karst.	Pseudohydnum gelatinosum	monitored		heterobasidiomycetes
Starikov VP (2024) Красная книга Ханты-Мансийского автономного округа - Югры: животные, растения, грибы. [Red book of Khanty-Mansi Autonomous Okgur-Yugra: animals, plants, fungi]. 3. OOO Vektor-Print, Kemerovo, 520 pp. [In Russian]. [ISBN 976-5-6052538-4-6]	2024	177	Pycnoporellus fulgens (Fr.) Donk	Pycnoporellus fulgens	monitored		aphyllophoroid
Starikov VP (2024) Красная книга Ханты-Мансийского автономного округа - Югры: животные, растения, грибы. [Red book of Khanty-Mansi Autonomous Okgur-Yugra: animals, plants, fungi]. 3. OOO Vektor-Print, Kemerovo, 520 pp. [In Russian]. [ISBN 976-5-6052538-4-6]	2024	178	Sarcoleotia globosa (Sommerf.) Korf	Sarcoleotia globosa	monitored		discomycetes
Starikov VP (2024) Красная книга Ханты-Мансийского автономного округа - Югры: животные, растения, грибы. [Red book of Khanty-Mansi Autonomous Okgur-Yugra: animals, plants, fungi]. 3. OOO Vektor-Print, Kemerovo, 520 pp. [In Russian]. [ISBN 976-5-6052538-4-6]	2024	179	Collema subflaccidum Degel.	Collema subflaccidum	3		lichen
Starikov VP (2024) Красная книга Ханты-Мансийского автономного округа - Югры: животные, растения, грибы. [Red book of Khanty-Mansi Autonomous Okgur-Yugra: animals, plants, fungi]. 3. OOO Vektor-Print, Kemerovo, 520 pp. [In Russian]. [ISBN 976-5-6052538-4-6]	2024	180	Collema subnigrescens Degel.	Collema subnigrescens	3		lichen
Starikov VP (2024) Красная книга Ханты-Мансийского автономного округа - Югры: животные, растения, грибы. [Red book of Khanty-Mansi Autonomous Okgur-Yugra: animals, plants, fungi]. 3. OOO Vektor-Print, Kemerovo, 520 pp. [In Russian]. [ISBN 976-5-6052538-4-6]	2024	181	Leptogium burnetiae Dodge	Leptogium burnetiae	3		lichen
Starikov VP (2024) Красная книга Ханты-Мансийского автономного округа - Югры: животные, растения, грибы. [Red book of Khanty-Mansi Autonomous Okgur-Yugra: animals, plants, fungi]. 3. OOO Vektor-Print, Kemerovo, 520 pp. [In Russian]. [ISBN 976-5-6052538-4-6]	2024	182	Leptogium cyanescens (Ach.) Körb.	Leptogium cyanescens	3		lichen
Starikov VP (2024) Красная книга Ханты-Мансийского автономного округа - Югры: животные, растения, грибы. [Red book of Khanty-Mansi Autonomous Okgur-Yugra: animals, plants, fungi]. 3. OOO Vektor-Print, Kemerovo, 520 pp. [In Russian]. [ISBN 976-5-6052538-4-6]	2024	183	Leptogium saturninum (Dicks.) Nyl.	Leptogium saturninum	3		lichen
Starikov VP (2024) Красная книга Ханты-Мансийского автономного округа - Югры: животные, растения, грибы. [Red book of Khanty-Mansi Autonomous Okgur-Yugra: animals, plants, fungi]. 3. OOO Vektor-Print, Kemerovo, 520 pp. [In Russian]. [ISBN 976-5-6052538-4-6]	2024	184	Lobaria pulmonaria (L.) Hoffm.	Lobaria pulmonaria	3		lichen
Starikov VP (2024) Красная книга Ханты-Мансийского автономного округа - Югры: животные, растения, грибы. [Red book of Khanty-Mansi Autonomous Okgur-Yugra: animals, plants, fungi]. 3. OOO Vektor-Print, Kemerovo, 520 pp. [In Russian]. [ISBN 976-5-6052538-4-6]	2024	185	Lobarina scrobiculata (Scop.) Nyl. ex Cromb.	Lobarina scrobiculata	3		lichen
Starikov VP (2024) Красная книга Ханты-Мансийского автономного округа - Югры: животные, растения, грибы. [Red book of Khanty-Mansi Autonomous Okgur-Yugra: animals, plants, fungi]. 3. OOO Vektor-Print, Kemerovo, 520 pp. [In Russian]. [ISBN 976-5-6052538-4-6]	2024	186	Nephroma bellum (Spreng.) Tuck.	Nephroma bellum	3		lichen
Starikov VP (2024) Красная книга Ханты-Мансийского автономного округа - Югры: животные, растения, грибы. [Red book of Khanty-Mansi Autonomous Okgur-Yugra: animals, plants, fungi]. 3. OOO Vektor-Print, Kemerovo, 520 pp. [In Russian]. [ISBN 976-5-6052538-4-6]	2024	187	Nephroma helveticum Ach.	Nephroma helveticum	3		lichen
Starikov VP (2024) Красная книга Ханты-Мансийского автономного округа - Югры: животные, растения, грибы. [Red book of Khanty-Mansi Autonomous Okgur-Yugra: animals, plants, fungi]. 3. OOO Vektor-Print, Kemerovo, 520 pp. [In Russian]. [ISBN 976-5-6052538-4-6]	2024	188	Nephroma resupinatum (L.) Ach.	Nephroma resupinatum	3		lichen
Starikov VP (2024) Красная книга Ханты-Мансийского автономного округа - Югры: животные, растения, грибы. [Red book of Khanty-Mansi Autonomous Okgur-Yugra: animals, plants, fungi]. 3. OOO Vektor-Print, Kemerovo, 520 pp. [In Russian]. [ISBN 976-5-6052538-4-6]	2024	189	Bryoria bicolor (Hoffm.) Brodo & D.Hawksw.	Bryoria bicolor	3		lichen
Starikov VP (2024) Красная книга Ханты-Мансийского автономного округа - Югры: животные, растения, грибы. [Red book of Khanty-Mansi Autonomous Okgur-Yugra: animals, plants, fungi]. 3. OOO Vektor-Print, Kemerovo, 520 pp. [In Russian]. [ISBN 976-5-6052538-4-6]	2024	190	Bryoria capillaris (Ach.) Brodo & D.Hawksw.	Bryoria capillaris	3		lichen
Starikov VP (2024) Красная книга Ханты-Мансийского автономного округа - Югры: животные, растения, грибы. [Red book of Khanty-Mansi Autonomous Okgur-Yugra: animals, plants, fungi]. 3. OOO Vektor-Print, Kemerovo, 520 pp. [In Russian]. [ISBN 976-5-6052538-4-6]	2024	191	Evernia divaricata (L.) Ach.	Evernia divaricata	3		lichen
Starikov VP (2024) Красная книга Ханты-Мансийского автономного округа - Югры: животные, растения, грибы. [Red book of Khanty-Mansi Autonomous Okgur-Yugra: animals, plants, fungi]. 3. OOO Vektor-Print, Kemerovo, 520 pp. [In Russian]. [ISBN 976-5-6052538-4-6]	2024	192	Tuckneraria laureri (Kremp.) Randlane & A.Thell	Tuckneraria laureri	3		lichen
Starikov VP (2024) Красная книга Ханты-Мансийского автономного округа - Югры: животные, растения, грибы. [Red book of Khanty-Mansi Autonomous Okgur-Yugra: animals, plants, fungi]. 3. OOO Vektor-Print, Kemerovo, 520 pp. [In Russian]. [ISBN 976-5-6052538-4-6]	2024	193	Usnea longissima Ach.	Dolichousnea longissima	3		lichen
Starikov VP (2024) Красная книга Ханты-Мансийского автономного округа - Югры: животные, растения, грибы. [Red book of Khanty-Mansi Autonomous Okgur-Yugra: animals, plants, fungi]. 3. OOO Vektor-Print, Kemerovo, 520 pp. [In Russian]. [ISBN 976-5-6052538-4-6]	2024	194	Ramalina thrausta (Ach.) Nyl.	Ramalina thrausta	3		lichen
Starikov VP (2024) Красная книга Ханты-Мансийского автономного округа - Югры: животные, растения, грибы. [Red book of Khanty-Mansi Autonomous Okgur-Yugra: animals, plants, fungi]. 3. OOO Vektor-Print, Kemerovo, 520 pp. [In Russian]. [ISBN 976-5-6052538-4-6]	2024	195	Ramalina dilacerata (Hoffm.) Hoffm.	Ramalina dilacerata	3		lichen
Starikov VP (2024) Красная книга Ханты-Мансийского автономного округа - Югры: животные, растения, грибы. [Red book of Khanty-Mansi Autonomous Okgur-Yugra: animals, plants, fungi]. 3. OOO Vektor-Print, Kemerovo, 520 pp. [In Russian]. [ISBN 976-5-6052538-4-6]	2024	196	Lichenomphalia hudsoniana (H.S.Jenn.) Redhead, Lutzoni, Moncalvo & Vilgalys	Lichenomphalia hudsoniana	3		lichen
The IUCN Red List (ver. 3.1, June 2024)	2024	197	Erioderma pedicellatum (Hue) P.M.Jørg.	Erioderma pedicellatum		Critically Endangered
The IUCN Red List (ver. 3.1, June 2024)	2024	198	Buellia asterella Poelt & Sulzer	Buellia asterella		Critically Endangered
The IUCN Red List (ver. 3.1, June 2024)	2024	199	Sulcaria isidiifera Brodo	Sulcaria isidiifera		Critically Endangered
The IUCN Red List (ver. 3.1, June 2024)	2024	200	Entyloma marocanum Maire	Entyloma marocanum		Critically Endangered
The IUCN Red List (ver. 3.1, June 2024)	2024	201	Sporisorium elionuri-tristis Vánky	Sporisorium elionuri-tristis		Critically Endangered
The IUCN Red List (ver. 3.1, June 2024)	2024	202	Destuntzia rubra (Harkn.) Fogel & Trappe	Destuntzia rubra		Critically Endangered
The IUCN Red List (ver. 3.1, June 2024)	2024	203	Acanthothecis leucoxanthoides Lendemer	Acanthothecis leucoxanthoides		Critically Endangered
The IUCN Red List (ver. 3.1, June 2024)	2024	204	Acanthothecis paucispora Lendemer & R.C.Harris	Acanthothecis paucispora		Critically Endangered
The IUCN Red List (ver. 3.1, June 2024)	2024	205	Arthopyrenia betulicola R.C.Harris, E.A.Tripp & Lendemer	Arthopyrenia betulicola		Critically Endangered
The IUCN Red List (ver. 3.1, June 2024)	2024	206	Loxospora assateaguensis Lendemer	Loxospora assateaguensis		Critically Endangered
The IUCN Red List (ver. 3.1, June 2024)	2024	207	Rinodina chrysomelaena (Ach.) Tuck.	Dimelaena chrysomelaena		Critically Endangered
The IUCN Red List (ver. 3.1, June 2024)	2024	208	Lepiota luteophylla Sundb.	Cystolepiota luteophylla		Critically Endangered
The IUCN Red List (ver. 3.1, June 2024)	2024	209	Lepiota rhodophylla Vellinga	Lepiota rhodophylla		Critically Endangered
The IUCN Red List (ver. 3.1, June 2024)	2024	210	Bridgeoporus nobilissimus (W.B.Cooke) T.J.Volk, Burds. & Ammirati	Bridgeoporus nobilissimus		Critically Endangered
The IUCN Red List (ver. 3.1, June 2024)	2024	211	Deconica baylisiana (E.Horak) J.A.Cooper	Deconica baylisiana		Critically Endangered
The IUCN Red List (ver. 3.1, June 2024)	2024	212	Podoserpula miranda Buyck, Duhem, Eyssart. & Ducousso	Podoserpula miranda		Critically Endangered
The IUCN Red List (ver. 3.1, June 2024)	2024	213	Aleurodiscus stratosus Gorjón, Gresl. & Rajchenb.	Aleurodiscus stratosus		Critically Endangered
The IUCN Red List (ver. 3.1, June 2024)	2024	214	Geomorium gamundiae Kraisit., Pfister, Mujic, Healy & M.E.Sm.	Geomorium gamundiae		Critically Endangered
The IUCN Red List (ver. 3.1, June 2024)	2024	215	Kavinia chacoserrana Robledo & Urcelay	Kavinia chacoserrana		Critically Endangered
The IUCN Red List (ver. 3.1, June 2024)	2024	216	Stilbohypoxylon macrosporum Hladki & A.I.Romero	Stilbohypoxylon macrosporum		Critically Endangered
The IUCN Red List (ver. 3.1, June 2024)	2024	217	Tulostoma domingueziae Hern.Caff.	Tulostoma domingueziae		Critically Endangered
The IUCN Red List (ver. 3.1, June 2024)	2024	218	Ramalina portosantana Krog	Ramalina portosantana		Critically Endangered
The IUCN Red List (ver. 3.1, June 2024)	2024	219	Sticta deyana Lendemer & Goffinet	Sticta deyana		Critically Endangered
The IUCN Red List (ver. 3.1, June 2024)	2024	220	Cora timucua Dal Forno, Kaminsky & Lücking	Cora timucua		Critically Endangered
The IUCN Red List (ver. 3.1, June 2024)	2024	221	Austroboletus amazonicus Vasco-Palac. & López-Quint.	Austroboletus amazonicus		Critically Endangered
The IUCN Red List (ver. 3.1, June 2024)	2024	222	Hypotrachyna virginica (Hale) Hale	Hypotrachyna virginica		Critically Endangered
The IUCN Red List (ver. 3.1, June 2024)	2024	223	Hypocreopsis amplectens T.W.May & P.R.Johnst.	Hypocreopsis amplectens		Critically Endangered
The IUCN Red List (ver. 3.1, June 2024)	2024	224	Wrightoporia araucariae Westph. & Reck	Wrightoporia araucariae		Critically Endangered
The IUCN Red List (ver. 3.1, June 2024)	2024	225	Bryoria salazinica Brodo & D.Hawksw.	Bryoria salazinica		Critically Endangered
The IUCN Red List (ver. 3.1, June 2024)	2024	226	Teloschistes peruensis (Ach.) J.W.Thomson	Teloschistes peruensis		Critically Endangered
The IUCN Red List (ver. 3.1, June 2024)	2024	227	Parmotrema bifidum A.A.Spielm. & Marcelli	Parmotrema bifidum		Critically Endangered
The IUCN Red List (ver. 3.1, June 2024)	2024	228	Parmotrema pachydermum (Hue) O.Blanco, A.Crespo, Divakar, Elix & Lumbsch	Parmotrema pachydermum		Critically Endangered
The IUCN Red List (ver. 3.1, June 2024)	2024	229	Phlebopus bruchii (Speg.) Heinem. & Rammeloo	Phlebopus bruchii		Critically Endangered
The IUCN Red List (ver. 3.1, June 2024)	2024	230	Hericium rajchenbergii Robledo & Hallenb.	Hericium rajchenbergii		Critically Endangered
The IUCN Red List (ver. 3.1, June 2024)	2024	231	Cordyceps kirkii G.Cunn.	Cordyceps kirkii		Data Deficient
The IUCN Red List (ver. 3.1, June 2024)	2024	232	Geastrum hungaricus Hollós	Geastrum hungaricus		Data Deficient
The IUCN Red List (ver. 3.1, June 2024)	2024	233	Geastrum pouzarii V.J.Stanĕk	Geastrum pouzarii		Data Deficient
The IUCN Red List (ver. 3.1, June 2024)	2024	234	Amanita Dill. ex Boehm., 1760	Amanita Dill. ex Boehm., 1760		Data Deficient
The IUCN Red List (ver. 3.1, June 2024)	2024	235	Boletus peckii Frost	Butyriboletus peckii		Data Deficient
The IUCN Red List (ver. 3.1, June 2024)	2024	236	Lactarius cordovaensis Hesler & A.H.Sm.	Lactarius cordovaensis		Data Deficient
The IUCN Red List (ver. 3.1, June 2024)	2024	237	Limacella solidipes (Peck) H.V.Sm.	Limacella solidipes		Data Deficient
The IUCN Red List (ver. 3.1, June 2024)	2024	238	Lepiota viridigleba (Castellano) Z.W.Ge, Castellano & M.E.Sm.	Lepiota viridigleba		Data Deficient
The IUCN Red List (ver. 3.1, June 2024)	2024	239	Resinoporia piceata (Runnel, Spirin & Vlasák) Audet	Resinoporia piceata		Data Deficient
The IUCN Red List (ver. 3.1, June 2024)	2024	240	Amanita mumura G.S.Ridl.	Amanita mumura		Data Deficient
The IUCN Red List (ver. 3.1, June 2024)	2024	241	Chalciporus aurantiacus (McNabb) Pegler & T.W.K.Young	Chalciporus aurantiacus		Data Deficient
The IUCN Red List (ver. 3.1, June 2024)	2024	242	Cortinarius nivalis (E.Horak) Peintner & M.M.Moser	Cortinarius nivalis		Data Deficient
The IUCN Red List (ver. 3.1, June 2024)	2024	243	Flammulina stratosa Redhead, R.H.Petersen & Methven	Flammulina stratosa		Data Deficient
The IUCN Red List (ver. 3.1, June 2024)	2024	244	Cortinarius crypticus (E.Horak) Soop & B.Oertel	Thaxterogaster crypticus		Data Deficient
The IUCN Red List (ver. 3.1, June 2024)	2024	245	Oudemansiella turbinispora (P.S.Catches. & T.Lebel) T.Lebel & T.W.May	Oudemansiella turbinispora		Data Deficient
The IUCN Red List (ver. 3.1, June 2024)	2024	246	Meiorganum neocaledonicum R.Heim	Meiorganum neocaledonicum		Data Deficient
The IUCN Red List (ver. 3.1, June 2024)	2024	247	Melanoleuca clelandii Grgur.	Melanoleuca clelandii		Data Deficient
The IUCN Red List (ver. 3.1, June 2024)	2024	248	Cordierites acanthophorus Samuels & L.M.Kohn	Cordierites acanthophorus		Data Deficient
The IUCN Red List (ver. 3.1, June 2024)	2024	249	Thuemenidium Kuntze	Thuemenidium Kuntze		Data Deficient
The IUCN Red List (ver. 3.1, June 2024)	2024	250	Cordyceps hauturu Dingley	Cordyceps hauturu		Data Deficient
The IUCN Red List (ver. 3.1, June 2024)	2024	251	Dichomitus newhookii P.K.Buchanan & Ryvarden	Dichomitus newhookii		Data Deficient
The IUCN Red List (ver. 3.1, June 2024)	2024	252	Marasmius yanomami J.S.Oliveira & N.K.Ishikawa	Marasmius yanomami		Data Deficient
The IUCN Red List (ver. 3.1, June 2024)	2024	253	Geomorium furciae Kraisit., Pfister & M.E.Sm.	Geomorium furciae		Data Deficient
The IUCN Red List (ver. 3.1, June 2024)	2024	254	Geomorium geodon Kraisit., Pfister, Mujic, Kuhar & M.E.Sm.	Geomorium geodon		Data Deficient
The IUCN Red List (ver. 3.1, June 2024)	2024	255	Xylodon crassisporus (Gresl. & Rajchenb.) Hjortstam & Ryvarden	Xylodon crassisporus		Data Deficient
The IUCN Red List (ver. 3.1, June 2024)	2024	256	Elaphomyces adamizans Castellano & T.W.Henkel	Elaphomyces adamizans		Data Deficient
The IUCN Red List (ver. 3.1, June 2024)	2024	257	Elaphomyces compleximurus Castellano, T.W.Henkel & S.L.Mill.	Elaphomyces compleximurus		Data Deficient
The IUCN Red List (ver. 3.1, June 2024)	2024	258	Elaphomyces digitatus Castellano, T.W.Henkel & S.L.Mill.	Elaphomyces digitatus		Data Deficient
The IUCN Red List (ver. 3.1, June 2024)	2024	259	Clavulina kunmudlutsa T.W.Henkel & Aime	Clavulina kunmudlutsa		Data Deficient
The IUCN Red List (ver. 3.1, June 2024)	2024	260	Clavulina tepurumenga T.W.Henkel & Aime	Clavulina tepurumenga		Data Deficient
The IUCN Red List (ver. 3.1, June 2024)	2024	261	Longistriata flava Sulzbacher, Orihara, Grebenc, M.P.Martín & Baseia	Longistriata flava		Data Deficient
The IUCN Red List (ver. 3.1, June 2024)	2024	262	Binderoboletus segoi T.W.Henkel & Husbands	Binderoboletus segoi		Data Deficient
The IUCN Red List (ver. 3.1, June 2024)	2024	263	Mycena lacrimans Singer	Mycena lacrimans		Data Deficient
The IUCN Red List (ver. 3.1, June 2024)	2024	264	Tomentella pulvinulata Kuhar & Rajchenb.	Tomentella pulvinulata		Data Deficient
The IUCN Red List (ver. 3.1, June 2024)	2024	265	Guyanagaster lucianii R.A.Koch & Aime	Guyanagaster lucianii		Data Deficient
The IUCN Red List (ver. 3.1, June 2024)	2024	266	Guyanaporus albipodus T.W.Henkel & Husbands	Guyanaporus albipodus		Data Deficient
The IUCN Red List (ver. 3.1, June 2024)	2024	267	Jimtrappea guyanensis T.W.Henkel, M.E.Sm. & Aime	Jimtrappea guyanensis		Data Deficient
The IUCN Red List (ver. 3.1, June 2024)	2024	268	Biscogniauxia bartholomaei (Peck) Lar.N.Vassiljeva	Biscogniauxia bartholomaei		Data Deficient
The IUCN Red List (ver. 3.1, June 2024)	2024	269	Rubroporus carneoporis Log.-Leite, Ryvarden & Groposo	Rubroporus carneoporis		Data Deficient
The IUCN Red List (ver. 3.1, June 2024)	2024	270	Cantharellus albovenosus Buyck, Antonín & Ryoo	Cantharellus albovenosus		Data Deficient
The IUCN Red List (ver. 3.1, June 2024)	2024	271	Cantharellus subvaginatus Buyck, Antonín & V.Hofst.	Cantharellus subvaginatus		Data Deficient
The IUCN Red List (ver. 3.1, June 2024)	2024	272	Gomphidius pseudoflavipes O.K.Mill. & F.J.Camacho	Gomphidius pseudoflavipes		Data Deficient
The IUCN Red List (ver. 3.1, June 2024)	2024	273	Lactarius saylorii (Thiers) P.M.Kirk	Lactarius saylorii		Data Deficient
The IUCN Red List (ver. 3.1, June 2024)	2024	274	Tylopilus ammiratii Thiers	Tylopilus ammiratii		Data Deficient
The IUCN Red List (ver. 3.1, June 2024)	2024	275	Gastroboletus dinoffii Nouhra & Castellano	Gastroboletus dinoffii		Data Deficient
The IUCN Red List (ver. 3.1, June 2024)	2024	276	Tylopilus humilis Thiers	Tylopilus humilis		Data Deficient
The IUCN Red List (ver. 3.1, June 2024)	2024	277	Cantharellus corallinus Buyck & V.Hofst.	Cantharellus corallinus		Data Deficient
The IUCN Red List (ver. 3.1, June 2024)	2024	278	Cantharellus quercophilus Buyck, D.P.Lewis, Eyssart. & V.Hofst.	Cantharellus quercophilus		Data Deficient
The IUCN Red List (ver. 3.1, June 2024)	2024	279	Cantharellus betularum Voitk & Thorn	Cantharellus betularum		Data Deficient
The IUCN Red List (ver. 3.1, June 2024)	2024	280	Cantharellus iuventateviridis Buyck, Looney, Harsch & V.Hofst.	Cantharellus iuventateviridis		Data Deficient
The IUCN Red List (ver. 3.1, June 2024)	2024	281	Ophiocordyceps ainictos (Möller) G.H.Sung, J.M.Sung, Hywel-Jones & Spatafora	Ophiocordyceps ainictos		Data Deficient
The IUCN Red List (ver. 3.1, June 2024)	2024	282	Cantharellus gracilis Buyck & V.Hofst.	Cantharellus gracilis		Data Deficient
The IUCN Red List (ver. 3.1, June 2024)	2024	283	Cantharellus griseoisabellinus Buyck, Henkel & V.Hofst.	Cantharellus griseoisabellinus		Data Deficient
The IUCN Red List (ver. 3.1, June 2024)	2024	284	Cantharellus hygrophoroides S.C.Shao, Buyck & F.Q.Yu	Cantharellus hygrophoroides		Data Deficient
The IUCN Red List (ver. 3.1, June 2024)	2024	285	Cantharellus roseofagetorum I.Olariaga, G.Moreno, J.L.Manjon, I.Salcedo, V.Hofstetter, D.Rodríguez & B.Buyck	Cantharellus roseofagetorum		Data Deficient
The IUCN Red List (ver. 3.1, June 2024)	2024	286	Cantharellus schmitzii Heinem.	Cantharellus schmitzii		Data Deficient
The IUCN Red List (ver. 3.1, June 2024)	2024	287	Cantharellus tomentosoides Buyck & V.Hofst.	Cantharellus tomentosoides		Data Deficient
The IUCN Red List (ver. 3.1, June 2024)	2024	288	Cantharellus hydnoides Buyck & V.Hofst.	Cantharellus hydnoides		Data Deficient
The IUCN Red List (ver. 3.1, June 2024)	2024	289	Craterellus parvogriseus U.Singh, K.Das & Buyck	Craterellus parvogriseus		Data Deficient
The IUCN Red List (ver. 3.1, June 2024)	2024	290	Cantharellus subfloridulus Buyck & V.Hofstett.	Cantharellus subfloridulus		Data Deficient
The IUCN Red List (ver. 3.1, June 2024)	2024	291	Cantharellus pseudomiomboensis De Kesel & Kasongo	Cantharellus pseudomiomboensis		Data Deficient
The IUCN Red List (ver. 3.1, June 2024)	2024	292	Cantharellus nothofagorum G.M.Muell. & R.H.Petersen	Cantharellus nothofagorum		Data Deficient
The IUCN Red List (ver. 3.1, June 2024)	2024	293	Cantharellus minutissimus Buyck & V.Hofst.	Cantharellus minutissimus		Data Deficient
The IUCN Red List (ver. 3.1, June 2024)	2024	294	Cantharellus incrassatus Buyck & V.Hofst.	Cantharellus incrassatus		Data Deficient
The IUCN Red List (ver. 3.1, June 2024)	2024	295	Cantharellus albidosquamosus Buyck, T.W.Henkel & V.Hofst.	Cantharellus albidosquamosus		Data Deficient
The IUCN Red List (ver. 3.1, June 2024)	2024	296	Cladonia perforata A.Evans	Cladonia perforata		Endangered
The IUCN Red List (ver. 3.1, June 2024)	2024	297	Gymnoderma insulare Yoshim. & Sharp	Gymnoderma insulare		Endangered
The IUCN Red List (ver. 3.1, June 2024)	2024	298	Ramalina confertula Krog & Østh.	Ramalina confertula		Endangered
The IUCN Red List (ver. 3.1, June 2024)	2024	299	Ramalina erosa Krog	Ramalina erosa		Endangered
The IUCN Red List (ver. 3.1, June 2024)	2024	300	Ramalina timdaliana Krog	Ramalina timdaliana		Endangered
The IUCN Red List (ver. 3.1, June 2024)	2024	301	Pseudotricholoma metapodium (Fr.) Sánchez-García & Matheny	Pseudotricholoma metapodium		Endangered
The IUCN Red List (ver. 3.1, June 2024)	2024	302	Squamanita schreieri Imbach	Squamanita schreieri		Endangered
The IUCN Red List (ver. 3.1, June 2024)	2024	303	Neolentiporus squamosellus (Bernicchia & Ryvarden) Bernicchia & Ryvarden	Neolentiporus squamosellus		Endangered
The IUCN Red List (ver. 3.1, June 2024)	2024	304	Cortinarius prasinocyaneus Rob.Henry	Phlegmacium prasinocyaneum		Endangered
The IUCN Red List (ver. 3.1, June 2024)	2024	305	Cetreliopsis papuae Randlane & Saag	Nephromopsis papuae		Endangered
The IUCN Red List (ver. 3.1, June 2024)	2024	306	Echinodontium ballouii (Banker) H.L.Gross	Echinodontium ballouii		Endangered
The IUCN Red List (ver. 3.1, June 2024)	2024	307	Santessoniella crossophylla (Tuck.) P.M.Jørg.	Rockefellera crossophylla		Endangered
The IUCN Red List (ver. 3.1, June 2024)	2024	308	Sticta alpinotropica Aptroot	Sticta alpinotropica		Endangered
The IUCN Red List (ver. 3.1, June 2024)	2024	309	Butyriboletus loyo (Phillippi) Mikšík	Butyriboletus loyo		Endangered
The IUCN Red List (ver. 3.1, June 2024)	2024	310	Cortinarius pavelekii (Trappe, Castellano & P.Rawl.) Peintner & M.M.Moser	Cortinarius pavelekii		Endangered
The IUCN Red List (ver. 3.1, June 2024)	2024	311	Echinodontium japonicum Imazeki	Echinodontiellum japonicum		Endangered
The IUCN Red List (ver. 3.1, June 2024)	2024	312	Fomitopsis officinalis (Vill.) Bondartsev & Singer	Fomitopsis officinalis		Endangered
The IUCN Red List (ver. 3.1, June 2024)	2024	313	Gastroboletus valdivianus E.Horak	Gastroboletus valdivianus		Endangered
The IUCN Red List (ver. 3.1, June 2024)	2024	314	Gastrolactarius camphoratus (Singer & A.H.Sm.) J.M.Vidal	Lactarius silviae		Endangered
The IUCN Red List (ver. 3.1, June 2024)	2024	315	Phaeocollybia oregonensis A.H.Sm. & Trappe	Phaeocollybia oregonensis		Endangered
The IUCN Red List (ver. 3.1, June 2024)	2024	316	Rhizopogon alexsmithii (Trappe) Vizzini & Zotti	Rhizopogon alexsmithii		Endangered
The IUCN Red List (ver. 3.1, June 2024)	2024	317	Claustula fischeri K.M.Curtis	Claustula fischeri		Endangered
The IUCN Red List (ver. 3.1, June 2024)	2024	318	Fevansia aurantiaca Trappe & Castellano	Fevansia aurantiaca		Endangered
The IUCN Red List (ver. 3.1, June 2024)	2024	319	Grifola gargal Singer	Grifola gargal		Endangered
The IUCN Red List (ver. 3.1, June 2024)	2024	320	Cortinarius osloensis Brandrud, T.S.Jeppesen & Frøslev	Calonarius osloensis		Endangered
The IUCN Red List (ver. 3.1, June 2024)	2024	321	Lactarius novae-zelandiae McNabb	Lactarius novae-zelandiae		Endangered
The IUCN Red List (ver. 3.1, June 2024)	2024	322	Arthonia cupressina Tuck.	Arthonia cupressina		Endangered
The IUCN Red List (ver. 3.1, June 2024)	2024	323	Cladonia appalachiensis Yoshim. & Sharp ex Lendemer & R.C.Harris	Cladonia appalachiensis		Endangered
The IUCN Red List (ver. 3.1, June 2024)	2024	324	Graphis sterlingiana E.A.Tripp & Lendemer	Allographa sterlingiana		Endangered
The IUCN Red List (ver. 3.1, June 2024)	2024	325	Lepraria lanata Tønsberg	Lepraria lanata		Endangered
The IUCN Red List (ver. 3.1, June 2024)	2024	326	Phaeographis oricola Lendemer & R.C.Harris	Phaeographis oricola		Endangered
The IUCN Red List (ver. 3.1, June 2024)	2024	327	Phaeophyscia leana (Tuck.) Essl.	Physcia leana		Endangered
The IUCN Red List (ver. 3.1, June 2024)	2024	328	Physconia subpallida Essl.	Physconia subpallida		Endangered
The IUCN Red List (ver. 3.1, June 2024)	2024	329	Pilophorus fibula (Tuck.) Tuck.	Pilophorus fibula		Endangered
The IUCN Red List (ver. 3.1, June 2024)	2024	330	Rinodina brodoana Sheard, Lendemer & E.A.Tripp	Rinodina brodoana		Endangered
The IUCN Red List (ver. 3.1, June 2024)	2024	331	Sulcaria badia Brodo & D.Hawksw.	Sulcaria badia		Endangered
The IUCN Red List (ver. 3.1, June 2024)	2024	332	Sulcaria spiralifera (Brodo & D.Hawksw.) Myllys, Velmala & Goward	Sulcaria spiralifera		Endangered
The IUCN Red List (ver. 3.1, June 2024)	2024	333	Thelomma carolinianum (Tuck.) Tibell	Calicium carolinianum		Endangered
The IUCN Red List (ver. 3.1, June 2024)	2024	334	Boletopsis nothofagi J.A.Cooper & P.Leonard	Boletopsis nothofagi		Endangered
The IUCN Red List (ver. 3.1, June 2024)	2024	335	Hygrocybe noelokelani Desjardin & Hemmes	Hygrocybe noelokelani		Endangered
The IUCN Red List (ver. 3.1, June 2024)	2024	336	Hygrocybe flavifolia (A.H.Sm. & Hesler) Singer	Hygrocybe flavifolia		Endangered
The IUCN Red List (ver. 3.1, June 2024)	2024	337	Ramaria verlotensis Marr & D.E.Stuntz	Ramaria verlotensis		Endangered
The IUCN Red List (ver. 3.1, June 2024)	2024	338	Calostoma insigne (Berk.) Massee	Calostoma insigne		Endangered
The IUCN Red List (ver. 3.1, June 2024)	2024	339	Hygrocybe pakelo Desjardin & Hemmes	Hygrocybe pakelo		Endangered
The IUCN Red List (ver. 3.1, June 2024)	2024	340	Cystoderma carpaticum M.M.Moser	Lepiota carpatica		Endangered
The IUCN Red List (ver. 3.1, June 2024)	2024	341	Flaviporus citrinellus (Niemelä & Ryvarden) Ginns	Flaviporus citrinellus		Endangered
The IUCN Red List (ver. 3.1, June 2024)	2024	342	Gloiocephala cerkezii Tkalčec & Mešić	Gloiocephala cerkezii		Endangered
The IUCN Red List (ver. 3.1, June 2024)	2024	343	Hyphoderma etruriae Bernicchia	Lawrynomyces etruriae		Endangered
The IUCN Red List (ver. 3.1, June 2024)	2024	344	Antrodia alpina (Litsch.) Gilb. & Ryvarden	Antrodia alpina		Endangered
The IUCN Red List (ver. 3.1, June 2024)	2024	345	Entoloma eugenei Noordel. & O.V.Morozova	Entoloma eugenei		Endangered
The IUCN Red List (ver. 3.1, June 2024)	2024	346	Echinodontium ryvardenii Bernicchia & Piga	Echinodontium ryvardenii		Endangered
The IUCN Red List (ver. 3.1, June 2024)	2024	347	Abstoma purpureum (Lloyd) G.Cunn.	Abstoma purpureum		Endangered
The IUCN Red List (ver. 3.1, June 2024)	2024	348	Gloeocantharellus dingleyae (Segedin) Giachini	Gloeocantharellus dingleyae		Endangered
The IUCN Red List (ver. 3.1, June 2024)	2024	349	Macrocystidia reducta E.Horak & Capellano	Macrocystidia reducta		Endangered
The IUCN Red List (ver. 3.1, June 2024)	2024	350	Russula pleurogena Buyck & E.Horak	Russula pleurogena		Endangered
The IUCN Red List (ver. 3.1, June 2024)	2024	351	Heimioporus australis N.A.Fechner & Halling	Heimioporus australis		Endangered
The IUCN Red List (ver. 3.1, June 2024)	2024	352	Hygrocybe boothii A.M.Young	Hygrocybe boothii		Endangered
The IUCN Red List (ver. 3.1, June 2024)	2024	353	Hymenopellis atroruginosa G.Eyssartier & M.Ducousso	Hymenopellis atroruginosa		Endangered
The IUCN Red List (ver. 3.1, June 2024)	2024	354	Ileodictyon Tul. & C.Tul.	Ileodictyon Tul. & C.Tul.		Endangered
The IUCN Red List (ver. 3.1, June 2024)	2024	355	Pluteus bressollensis Eyssart., Ducousso & Buyck	Pluteus bressollensis		Endangered
The IUCN Red List (ver. 3.1, June 2024)	2024	356	Entoloma ravinense P.S.Catches., Vonow & D.E.A.Catches.	Entoloma ravinense		Endangered
The IUCN Red List (ver. 3.1, June 2024)	2024	357	Ganoderma P.Karst., 1881	Ganoderma P.Karst., 1881		Endangered
The IUCN Red List (ver. 3.1, June 2024)	2024	358	Auriscalpium	Auriscalpium		Endangered
The IUCN Red List (ver. 3.1, June 2024)	2024	359	Xerocomus griseo-olivaceus McNabb	Xerocomus griseo-olivaceus		Endangered
The IUCN Red List (ver. 3.1, June 2024)	2024	360	Spongiforma squarepantsii Desjardin, Peay & T.D.Bruns	Spongiforma squarepantsii		Endangered
The IUCN Red List (ver. 3.1, June 2024)	2024	361	Boletus chilensis Singer	Boletus chilensis		Endangered
The IUCN Red List (ver. 3.1, June 2024)	2024	362	Laccariopsis mediterranea (Pacioni & Lalli) Vizzini	Laccariopsis mediterranea		Endangered
The IUCN Red List (ver. 3.1, June 2024)	2024	363	Hygrophorus calophyllus P.Karst.	Hygrophorus camarophyllus		Endangered
The IUCN Red List (ver. 3.1, June 2024)	2024	364	Athelopsis tenuicystidiata Gorjón, Gresl. & Rajchenb.	Athelopsis tenuicystidiata		Endangered
The IUCN Red List (ver. 3.1, June 2024)	2024	365	Aleurocystis gloeocystidiata Rajchenb. & Robledo	Aleurocystis gloeocystidiata		Endangered
The IUCN Red List (ver. 3.1, June 2024)	2024	366	Entoloma chilense (E.Horak) Noordel. & Co-David	Entoloma chilense		Endangered
The IUCN Red List (ver. 3.1, June 2024)	2024	367	Sclerogaster araripensis Sulzbacher, J.O.Sousa & Baseia	Sclerogaster araripensis		Endangered
The IUCN Red List (ver. 3.1, June 2024)	2024	368	Chlorovibrissea chilensis Sand.-Leiva, A.I.Romero & P.R.Johnst.	Chlorovibrissea chilensis		Endangered
The IUCN Red List (ver. 3.1, June 2024)	2024	369	Rickiella edulis (Speg.) Pfister	Rickiella edulis		Endangered
The IUCN Red List (ver. 3.1, June 2024)	2024	370	Artomyces nothofagi R.J.Kneal & M.E.Sm.	Artomyces nothofagi		Endangered
The IUCN Red List (ver. 3.1, June 2024)	2024	371	Arthonia kermesina R.C.Harris, E.A.Tripp & Lendemer	Coniarthonia kermesina		Endangered
The IUCN Red List (ver. 3.1, June 2024)	2024	372	Texosporium sancti-jacobi (Tuck.) Nádv. ex Tibell & Hofsten	Texosporium sancti-jacobi		Endangered
The IUCN Red List (ver. 3.1, June 2024)	2024	373	Seirophora aurantiaca (R.Br.) Frödén	Xanthaptychia aurantiaca		Endangered
The IUCN Red List (ver. 3.1, June 2024)	2024	374	Sticta fragilinata T.McDonald	Sticta fragilinata		Endangered
The IUCN Red List (ver. 3.1, June 2024)	2024	375	Sporodophoron americanum (Lendemer, E.A.Tripp & R.C.Harris) Ertz & Frisch	Sporodophoron americanum		Endangered
The IUCN Red List (ver. 3.1, June 2024)	2024	376	Lepra andersoniae (Lendemer) Lendemer & R.C.Harris	Lepra andersoniae		Endangered
The IUCN Red List (ver. 3.1, June 2024)	2024	377	Cladonia submitis A.Evans	Cladonia submitis		Endangered
The IUCN Red List (ver. 3.1, June 2024)	2024	378	Calicium sequoiae C.B.Williams & Tibell	Calicium sequoiae		Endangered
The IUCN Red List (ver. 3.1, June 2024)	2024	379	Alectoria fallacina Motyka	Alectoria fallacina		Endangered
The IUCN Red List (ver. 3.1, June 2024)	2024	380	Rhizoplaca idahoensis Rosentr. & McCune	Rhizoplaca idahoensis		Endangered
The IUCN Red List (ver. 3.1, June 2024)	2024	381	Leptogium hibernicum M.E.Mitch. ex P.M.Jørg.	Leptogium hibernicum		Endangered
The IUCN Red List (ver. 3.1, June 2024)	2024	382	Stephanospora chilensis (E.Horak) J.M.Vidal	Stephanospora chilensis		Endangered
The IUCN Red List (ver. 3.1, June 2024)	2024	383	Russula austrodelica Singer	Russula austrodelica		Endangered
The IUCN Red List (ver. 3.1, June 2024)	2024	384	Hygrocybe striatella Singer	Hygrocybe striatella		Endangered
The IUCN Red List (ver. 3.1, June 2024)	2024	385	Mobergia calculiformis (W.A.Weber) H.Mayrhofer & Sheard	Mobergia calculiformis		Endangered
The IUCN Red List (ver. 3.1, June 2024)	2024	386	Cortinarius mariekristinae Brandrud & Dima	Calonarius mariekristinae		Endangered
The IUCN Red List (ver. 3.1, June 2024)	2024	387	Calocybe favrei (R.Haller Aar. & R.Haller Suhr) Bon	Calocybe favrei		Endangered
The IUCN Red List (ver. 3.1, June 2024)	2024	388	Cortinarius tiliae Brandrud	Phlegmacium tiliae		Endangered
The IUCN Red List (ver. 3.1, June 2024)	2024	389	Anzia centrifuga Haugan	Anzia centrifuga		Endangered
The IUCN Red List (ver. 3.1, June 2024)	2024	390	Lactifluus marielleae J.Duque & M.A.Neves	Lactifluus marielleae		Endangered
The IUCN Red List (ver. 3.1, June 2024)	2024	391	Tylopilus dunensis Magnago & M.A.Neves	Tylopilus dunensis		Endangered
The IUCN Red List (ver. 3.1, June 2024)	2024	392	Trapeliopsis bisorediata McCune & F.J.Camacho	Kleopowiella bisorediata		Endangered
The IUCN Red List (ver. 3.1, June 2024)	2024	393	Xylopsora canopeorum Timdal, Reese Naesborg & Bendiksby	Xylopsora canopeorum		Endangered
The IUCN Red List (ver. 3.1, June 2024)	2024	394	Rhizopogon yakushimensis Y.Sugiy., M.Murata & K.Nara	Rhizopogon yakushimensis		Endangered
The IUCN Red List (ver. 3.1, June 2024)	2024	395	Rhizopogon togasawarius Mujic, K.Hosaka & Spatafora	Rhizopogon togasawarius		Endangered
The IUCN Red List (ver. 3.1, June 2024)	2024	396	Gloioxanthomyces vitellinus (Fr.) Lodge, Vizzini, Ercole & Boertm.	Gloioxanthomyces vitellinus		Endangered
The IUCN Red List (ver. 3.1, June 2024)	2024	397	Cyttaria exigua Gamundí	Cyttaria exigua		Least Concern
The IUCN Red List (ver. 3.1, June 2024)	2024	398	Amylocystis lapponica (Romell) Bondartsev & Singer	Amylocystis lapponica		Least Concern
The IUCN Red List (ver. 3.1, June 2024)	2024	399	Hericium erinaceus (Bull.) Pers.	Hericium erinaceus		Least Concern
The IUCN Red List (ver. 3.1, June 2024)	2024	400	Phylloporus pelletieri (Lév.) Quél.	Phylloporus pelletieri		Least Concern
The IUCN Red List (ver. 3.1, June 2024)	2024	401	Hydnellum cyanopodium K.A.Harrison	Hydnellum cyanopodium		Least Concern
The IUCN Red List (ver. 3.1, June 2024)	2024	402	Umbilicaria phaea Tuck.	Umbilicaria phaea		Least Concern
The IUCN Red List (ver. 3.1, June 2024)	2024	403	Everniastrum nepalense (Taylor) Hale ex Sipman	Hypotrachyna nepalensis		Least Concern
The IUCN Red List (ver. 3.1, June 2024)	2024	404	Phaeophyscia hispidula (Ach.) Essl.	Phaeophyscia hispidula		Least Concern
The IUCN Red List (ver. 3.1, June 2024)	2024	405	Montagnea radiosa (Pall.) Šebek	Montagnea radiosa		Least Concern
The IUCN Red List (ver. 3.1, June 2024)	2024	406	Amanita caesarea (Scop.) Pers.	Amanita caesarea		Least Concern
The IUCN Red List (ver. 3.1, June 2024)	2024	407	Boletus subalpinus (Trappe & Thiers) Nuhn, Manfr.Binder, A.F.S.Taylor, Halling & Hibbett	Boletus subalpinus		Least Concern
The IUCN Red List (ver. 3.1, June 2024)	2024	408	Lactarius rubidus (Hesler & A.H.Sm.) Methven	Lactarius rubidus		Least Concern
The IUCN Red List (ver. 3.1, June 2024)	2024	409	Suillus lakei (Murrill) A.H.Sm. & Thiers	Suillus lakei		Least Concern
The IUCN Red List (ver. 3.1, June 2024)	2024	410	Squamanita pearsonii Bas	Squamanita pearsonii		Least Concern
The IUCN Red List (ver. 3.1, June 2024)	2024	411	Amanita pumatona G.S.Ridl.	Amanita pumatona		Least Concern
The IUCN Red List (ver. 3.1, June 2024)	2024	412	Russula miniata McNabb	Russula miniata		Least Concern
The IUCN Red List (ver. 3.1, June 2024)	2024	413	Bondarzewia kirkii J.A.Cooper, Jia J.Chen & B.K.Cui	Bondarzewia kirkii		Least Concern
The IUCN Red List (ver. 3.1, June 2024)	2024	414	Mitrulinia Spooner, 1987	Mitrulinia Spooner, 1987		Least Concern
The IUCN Red List (ver. 3.1, June 2024)	2024	415	Orbiliopsis callistea Syd.	Orbiliopsis callistea		Least Concern
The IUCN Red List (ver. 3.1, June 2024)	2024	416	Amanita xanthocephala (Berk.) D.A.Reid & R.N.Hilton	Amanita xanthocephala		Least Concern
The IUCN Red List (ver. 3.1, June 2024)	2024	417	Amanita merxmuelleri Bresinsky & Garrido	Amanita merxmuelleri		Least Concern
The IUCN Red List (ver. 3.1, June 2024)	2024	418	Russula fuegiana Singer	Russula fuegiana		Least Concern
The IUCN Red List (ver. 3.1, June 2024)	2024	419	Cortinarius carneoroseus (E.Horak) Peintner & M.M.Moser	Cortinarius carneoroseus		Least Concern
The IUCN Red List (ver. 3.1, June 2024)	2024	420	Cortinarius dombeyi (Singer) Peintner & M.M.Moser	Cortinarius dombeyi		Least Concern
The IUCN Red List (ver. 3.1, June 2024)	2024	421	Cortinarius holojanthinus Peintner & M.M.Moser	Cortinarius holojanthinus		Least Concern
The IUCN Red List (ver. 3.1, June 2024)	2024	422	Cortinarius sphaerocephalus (E.Horak & M.M.Moser) Peintner & M.M.Moser	Cortinarius sphaerocephalus		Least Concern
The IUCN Red List (ver. 3.1, June 2024)	2024	423	Cortinarius lebre Garrido	Cortinarius lebre		Least Concern
The IUCN Red List (ver. 3.1, June 2024)	2024	424	Cortinarius magellanicus Speg.	Cortinarius magellanicus		Least Concern
The IUCN Red List (ver. 3.1, June 2024)	2024	425	Geomorium fuegianum Speg.	Geomorium fuegianum		Least Concern
The IUCN Red List (ver. 3.1, June 2024)	2024	426	Ramaria patagonica (Speg.) Corner	Ramaria patagonica		Least Concern
The IUCN Red List (ver. 3.1, June 2024)	2024	427	Cantharellus guyanensis Mont.	Cantharellus guyanensis		Least Concern
The IUCN Red List (ver. 3.1, June 2024)	2024	428	Vararia incrustata Gresl. & Rajchenb.	Vararia incrustata		Least Concern
The IUCN Red List (ver. 3.1, June 2024)	2024	429	Rickenella minuta (Singer & Digilio) Raithelh.	Rickenella minuta		Least Concern
The IUCN Red List (ver. 3.1, June 2024)	2024	430	Fomitiporia bambusarum (Rick) Camp.-Sant. & Decock	Fomitiporia bambusarum		Least Concern
The IUCN Red List (ver. 3.1, June 2024)	2024	431	Fistulina antarctica Speg.	Fistulina antarctica		Least Concern
The IUCN Red List (ver. 3.1, June 2024)	2024	432	Descolea antarctica Singer	Descolea antarctica		Least Concern
The IUCN Red List (ver. 3.1, June 2024)	2024	433	Descolea brunnea (E.Horak) Kuhar, Nouhra & M.E.Sm.	Descolea brunnea		Least Concern
The IUCN Red List (ver. 3.1, June 2024)	2024	434	Russula depauperata (Singer & A.H.Sm.) Trappe & T.F.Elliott	Russula depauperata		Least Concern
The IUCN Red List (ver. 3.1, June 2024)	2024	435	Artomyces adrienneae Lickey	Artomyces adrienneae		Least Concern
The IUCN Red List (ver. 3.1, June 2024)	2024	436	Hallingea purpurea (Zeller & C.W.Dodge) Castellano	Hallingea purpurea		Least Concern
The IUCN Red List (ver. 3.1, June 2024)	2024	437	Pseudotulostoma volvatum O.K.Mill. & T.W.Henkel	Pseudotulostoma volvatum		Least Concern
The IUCN Red List (ver. 3.1, June 2024)	2024	438	Ameghiniella australis Speg.	Ameghiniella australis		Least Concern
The IUCN Red List (ver. 3.1, June 2024)	2024	439	Austropaxillus statuum (Speg.) Bresinsky & Jarosch	Austropaxillus statuum		Least Concern
The IUCN Red List (ver. 3.1, June 2024)	2024	440	Psathyloma psathyrelloides (Singer) Kuhar & Nouhra	Psathyloma psathyrelloides		Least Concern
The IUCN Red List (ver. 3.1, June 2024)	2024	441	Gautieria chilensis Zeller & C.W.Dodge	Gautieria chilensis		Least Concern
The IUCN Red List (ver. 3.1, June 2024)	2024	442	Nothophellinus andinopatagonicus (J.E.Wright & J.R.Deschamps) Rajchenb. & Pildain	Nothophellinus andinopatagonicus		Least Concern
The IUCN Red List (ver. 3.1, June 2024)	2024	443	Bryoria fremontii (Tuck.) Brodo & Hawksw.	Bryoria fremontii		Least Concern
The IUCN Red List (ver. 3.1, June 2024)	2024	444	Thecaphora melandrii (Syd.) Vánky & M.Lutz	Thecaphora melandrii		Least Concern
The IUCN Red List (ver. 3.1, June 2024)	2024	445	Flavoparmelia caperata (L.) Hale	Flavoparmelia caperata		Least Concern
The IUCN Red List (ver. 3.1, June 2024)	2024	446	Lecanora protervula Stirt.	Lecanora protervula		Least Concern
The IUCN Red List (ver. 3.1, June 2024)	2024	447	Lepraria normandinoides Lendemer & R.C.Harris	Lepraria normandinoides		Least Concern
The IUCN Red List (ver. 3.1, June 2024)	2024	448	Lepraria oxybapha Lendemer	Lepraria oxybapha		Least Concern
The IUCN Red List (ver. 3.1, June 2024)	2024	449	Phlyctis petraea R.C.Harris, Musc., Ladd & Lendemer	Phlyctis petraea		Least Concern
The IUCN Red List (ver. 3.1, June 2024)	2024	450	Poronia punctata (L.) Fr.	Poronia punctata		Least Concern
The IUCN Red List (ver. 3.1, June 2024)	2024	451	Bulbothrix confoederata (W.L.Culb.) Hale	Bulbothrix confoederata		Least Concern
The IUCN Red List (ver. 3.1, June 2024)	2024	452	Parmelia saxatilis (L.) Ach.	Parmelia saxatilis		Least Concern
The IUCN Red List (ver. 3.1, June 2024)	2024	453	Parmelia squarrosa Hale	Parmelia squarrosa		Least Concern
The IUCN Red List (ver. 3.1, June 2024)	2024	454	Parmeliopsis ambigua (Hoffm.) Nyl.	Parmeliopsis ambigua		Least Concern
The IUCN Red List (ver. 3.1, June 2024)	2024	455	Parmeliopsis hyperopta (Ach.) Vain.	Parmeliopsis hyperopta		Least Concern
The IUCN Red List (ver. 3.1, June 2024)	2024	456	Parmotrema crinitum (Ach.) M.Choisy	Parmotrema crinitum		Least Concern
The IUCN Red List (ver. 3.1, June 2024)	2024	457	Parmotrema hypotropum (Nyl.) Hale	Parmotrema hypotropum		Least Concern
The IUCN Red List (ver. 3.1, June 2024)	2024	458	Parmotrema perforatum (Jacq.) A.Massal.	Parmotrema perforatum		Least Concern
The IUCN Red List (ver. 3.1, June 2024)	2024	459	Punctelia caseana Lendemer & B.P.Hodk.	Punctelia caseana		Least Concern
The IUCN Red List (ver. 3.1, June 2024)	2024	460	Canoparmelia caroliniana (Nyl.) Elix & Hale	Canoparmelia caroliniana		Least Concern
The IUCN Red List (ver. 3.1, June 2024)	2024	461	Flavoparmelia baltimorensis (Gyeln. & Fóriss) Hale	Flavoparmelia baltimorensis		Least Concern
The IUCN Red List (ver. 3.1, June 2024)	2024	462	Melanohalea halei (Ahti) O.Blanco, A.Crespo, Divakar, Essl., D.Hawksw. & Lumbsch	Melanohalea halei		Least Concern
The IUCN Red List (ver. 3.1, June 2024)	2024	463	Hymenogaster subalpinus A.H.Sm.	Hymenogaster subalpinus		Least Concern
The IUCN Red List (ver. 3.1, June 2024)	2024	464	Boletus rex-veris D.Arora & Simonini	Boletus rex-veris		Least Concern
The IUCN Red List (ver. 3.1, June 2024)	2024	465	Amanita augusta Bojantchev & R.M.Davis	Amanita augusta		Least Concern
The IUCN Red List (ver. 3.1, June 2024)	2024	466	Cortinarius verrucisporus Thiers & A.H.Sm.	Calonarius verrucisporus		Least Concern
The IUCN Red List (ver. 3.1, June 2024)	2024	467	Hygrophorus caeruleus O.K.Mill.	Hygrophorus caeruleus		Least Concern
The IUCN Red List (ver. 3.1, June 2024)	2024	468	Cantharellus subalbidus A.H.Sm. & Morse	Cantharellus subalbidus		Least Concern
The IUCN Red List (ver. 3.1, June 2024)	2024	469	Amanita magniverrucata Thiers & Ammirati	Amanita magniverrucata		Least Concern
The IUCN Red List (ver. 3.1, June 2024)	2024	470	Butyriboletus primiregius D.Arora & J.L.Frank	Butyriboletus primiregius		Least Concern
The IUCN Red List (ver. 3.1, June 2024)	2024	471	Lactarius pallescens Hesler & A.H.Sm.	Lactarius pallescens		Least Concern
The IUCN Red List (ver. 3.1, June 2024)	2024	472	Lactarius aurantiosordidus Nuytinck & S.L.Mill.	Lactarius aurantiosordidus		Least Concern
The IUCN Red List (ver. 3.1, June 2024)	2024	473	Lactarius xanthogalactus Peck	Lactarius xanthogalactus		Least Concern
The IUCN Red List (ver. 3.1, June 2024)	2024	474	Lactarius kauffmanii Hesler & A.H.Sm.	Lactarius kauffmanii		Least Concern
The IUCN Red List (ver. 3.1, June 2024)	2024	475	Chroogomphus albipes (Zeller) Yan C.Li & Zhu L.Yang	Chroogomphus albipes		Least Concern
The IUCN Red List (ver. 3.1, June 2024)	2024	476	Caloboletus rubripes (Thiers) Vizzini	Caloboletus rubripes		Least Concern
The IUCN Red List (ver. 3.1, June 2024)	2024	477	Caloboletus marshii D.Arora, C.F.Schwarz & J.L.Frank	Caloboletus marshii		Least Concern
The IUCN Red List (ver. 3.1, June 2024)	2024	478	Lactarius fallax A.H.Sm. & Hesler	Lactarius fallax		Least Concern
The IUCN Red List (ver. 3.1, June 2024)	2024	479	Amanita silvicola Kauffman	Amanita silvicola		Least Concern
The IUCN Red List (ver. 3.1, June 2024)	2024	480	Rubroboletus eastwoodiae (Murrill) Vasquez, Simonini, Svetash., Mikšík & Vizzini	Rubroboletus eastwoodiae		Least Concern
The IUCN Red List (ver. 3.1, June 2024)	2024	481	Amanita aprica J.Lindgr. & Tulloss	Amanita aprica		Least Concern
The IUCN Red List (ver. 3.1, June 2024)	2024	482	Albatrellus avellaneus Pouzar	Albatrellus avellaneus		Least Concern
The IUCN Red List (ver. 3.1, June 2024)	2024	483	Albatrellopsis flettii (Morse ex Pouzar) Audet	Albatrellopsis flettii		Least Concern
The IUCN Red List (ver. 3.1, June 2024)	2024	484	Aureoboletus mirabilis (Murrill) Halling	Aureoboletus mirabilis		Least Concern
The IUCN Red List (ver. 3.1, June 2024)	2024	485	Lactarius aestivus Nuytinck & Ammirati	Lactarius aestivus		Least Concern
The IUCN Red List (ver. 3.1, June 2024)	2024	486	Lactarius occidentalis A.H.Sm.	Lactarius occidentalis		Least Concern
The IUCN Red List (ver. 3.1, June 2024)	2024	487	Lactarius californiensis Hesler & A.H.Sm.	Lactarius californiensis		Least Concern
The IUCN Red List (ver. 3.1, June 2024)	2024	488	Lactarius pseudomucidus Hesler & A.H.Sm.	Lactarius pseudomucidus		Least Concern
The IUCN Red List (ver. 3.1, June 2024)	2024	489	Cantharellus cascadensis Dunham, O'Dell & R.Molina	Cantharellus cascadensis		Least Concern
The IUCN Red List (ver. 3.1, June 2024)	2024	490	Cantharellus roseocanus (Redhead, Norvell & Danell) Redhead, Norvell & Moncalvo	Cantharellus roseocanus		Least Concern
The IUCN Red List (ver. 3.1, June 2024)	2024	491	Cantharellus formosus Corner	Cantharellus formosus		Least Concern
The IUCN Red List (ver. 3.1, June 2024)	2024	492	Lactarius rufulus Peck	Lactarius rufulus		Least Concern
The IUCN Red List (ver. 3.1, June 2024)	2024	493	Lactarius rubrilacteus Hesler & A.H.Sm.	Lactarius rubrilacteus		Least Concern
The IUCN Red List (ver. 3.1, June 2024)	2024	494	Aureoboletus flaviporus (Earle) Klofac	Aureoboletus flaviporus		Least Concern
The IUCN Red List (ver. 3.1, June 2024)	2024	495	Gomphus bonarii (Morse) Singer	Turbinellus floccosus		Least Concern
The IUCN Red List (ver. 3.1, June 2024)	2024	496	Collybia bakerensis A.H.Sm.	Collybia bakerensis		Least Concern
The IUCN Red List (ver. 3.1, June 2024)	2024	497	Boletus fibrillosus Thiers	Boletus fibrillosus		Least Concern
The IUCN Red List (ver. 3.1, June 2024)	2024	498	Amanita novinupta Tulloss & J.Lindgr.	Amanita novinupta		Least Concern
The IUCN Red List (ver. 3.1, June 2024)	2024	499	Boletus regineus D.Arora & Simonini	Boletus regineus		Least Concern
The IUCN Red List (ver. 3.1, June 2024)	2024	500	Rubroboletus haematinus (Halling) D.Arora & J.L.Frank	Rubroboletus haematinus		Least Concern
The IUCN Red List (ver. 3.1, June 2024)	2024	501	Gymnopilus punctifolius (Peck) Singer	Gymnopilus punctifolius		Least Concern
The IUCN Red List (ver. 3.1, June 2024)	2024	502	Amanita calyptroderma G.F.Atk. & V.G.Ballen	Amanita calyptroderma		Least Concern
The IUCN Red List (ver. 3.1, June 2024)	2024	503	Mycena quiniaultensis Kauffman	Mycena quiniaultensis		Least Concern
The IUCN Red List (ver. 3.1, June 2024)	2024	504	Suillus brunnescens A.H.Sm. & Thiers	Suillus brunnescens		Least Concern
The IUCN Red List (ver. 3.1, June 2024)	2024	505	Xerocomellus salicicola C.F.Schwarz, N.Siegel & J.L.Frank	Xerocomellus salicicola		Least Concern
The IUCN Red List (ver. 3.1, June 2024)	2024	506	Xerocomellus mendocinensis (Thiers) N.Siegel, C.F.Schwarz & J.L.Frank	Xerocomellus mendocinensis		Least Concern
The IUCN Red List (ver. 3.1, June 2024)	2024	507	Xerocomellus atropurpureus J.L.Frank, N.Siegel & C.F.Schwarz	Xerocomellus atropurpureus		Least Concern
The IUCN Red List (ver. 3.1, June 2024)	2024	508	Turbinellus kauffmanii (A.H.Sm.) Giachini	Turbinellus kauffmanii		Least Concern
The IUCN Red List (ver. 3.1, June 2024)	2024	509	Suillus quiescens T.D.Bruns & Vellinga	Suillus quiescens		Least Concern
The IUCN Red List (ver. 3.1, June 2024)	2024	510	Suillus pungens Thiers & A.H.Sm.	Suillus pungens		Least Concern
The IUCN Red List (ver. 3.1, June 2024)	2024	511	Suillus pseudobrevipes A.H.Sm. & Thiers	Suillus pseudobrevipes		Least Concern
The IUCN Red List (ver. 3.1, June 2024)	2024	512	Schenella simplex T.Macbr.	Schenella simplex		Least Concern
The IUCN Red List (ver. 3.1, June 2024)	2024	513	Rhizopogon olivaceotinctus A.H.Sm.	Rhizopogon olivaceotinctus		Least Concern
The IUCN Red List (ver. 3.1, June 2024)	2024	514	Ramaria stuntzii Marr	Ramaria stuntzii		Least Concern
The IUCN Red List (ver. 3.1, June 2024)	2024	515	Ramaria rubripermanens Marr & D.E.Stuntz	Ramaria rubripermanens		Least Concern
The IUCN Red List (ver. 3.1, June 2024)	2024	516	Ramaria rubrievanescens Marr & D.E.Stuntz	Ramaria rubrievanescens		Least Concern
The IUCN Red List (ver. 3.1, June 2024)	2024	517	Phellodon atratus K.A.Harrison	Phellodon atratus		Least Concern
The IUCN Red List (ver. 3.1, June 2024)	2024	518	Lactarius crassus (Singer & A.H.Sm.) Pierotti	Lactarius crassus		Least Concern
The IUCN Red List (ver. 3.1, June 2024)	2024	519	Gomphidius subroseus Kauffman	Gomphidius subroseus		Least Concern
The IUCN Red List (ver. 3.1, June 2024)	2024	520	Chroogomphus tomentosus (Murrill) O.K.Mill.	Chroogomphus tomentosus		Least Concern
The IUCN Red List (ver. 3.1, June 2024)	2024	521	Atheniella aurantiidisca (Murrill) Redhead, Moncalvo, Vilgalys, Desjardin & B.A.Perry	Atheniella aurantiidisca		Least Concern
The IUCN Red List (ver. 3.1, June 2024)	2024	522	Amanita vernicoccora Bojantchev & R.M.Davis	Amanita vernicoccora		Least Concern
The IUCN Red List (ver. 3.1, June 2024)	2024	523	Amanita ocreata Peck	Amanita ocreata		Least Concern
The IUCN Red List (ver. 3.1, June 2024)	2024	524	Suillellus amygdalinus (Thiers) Vizzini, Simonini & Gelardi	Suillellus amygdalinus		Least Concern
The IUCN Red List (ver. 3.1, June 2024)	2024	525	Suillus punctatipes (Snell & E.A.Dick) Singer	Suillus punctatipes		Least Concern
The IUCN Red List (ver. 3.1, June 2024)	2024	526	Leucogaster citrinus (Harkn.) Zeller & C.W.Dodge	Leucogaster citrinus		Least Concern
The IUCN Red List (ver. 3.1, June 2024)	2024	527	Chroogomphus pseudovinicolor O.K.Mill.	Chroogomphus pseudovinicolor		Least Concern
The IUCN Red List (ver. 3.1, June 2024)	2024	528	Amanita smithiana Bas	Amanita smithiana		Least Concern
The IUCN Red List (ver. 3.1, June 2024)	2024	529	Cortinarius magnivelatus Dearn. ex Fogel	Cortinarius magnivelatus		Least Concern
The IUCN Red List (ver. 3.1, June 2024)	2024	530	Gastroboletus ruber (Zeller) Cázares & Trappe	Gastroboletus ruber		Least Concern
The IUCN Red List (ver. 3.1, June 2024)	2024	531	Gomphidius oregonensis Peck	Gomphidius oregonensis		Least Concern
The IUCN Red List (ver. 3.1, June 2024)	2024	532	Gomphidius smithii Singer	Gomphidius smithii		Least Concern
The IUCN Red List (ver. 3.1, June 2024)	2024	533	Hortiboletus coccyginus (Thiers) C.F.Schwarz, N.Siegel & J.L.Frank	Hortiboletus coccyginus		Least Concern
The IUCN Red List (ver. 3.1, June 2024)	2024	534	Xerocomellus diffractus N.Siegel, C.F.Schwarz & J.L.Frank	Xerocomellus diffractus		Least Concern
The IUCN Red List (ver. 3.1, June 2024)	2024	535	Suillus ponderosus A.H.Sm. & Thiers	Suillus ponderosus		Least Concern
The IUCN Red List (ver. 3.1, June 2024)	2024	536	Suillus fuscotomentosus Thiers & A.H.Sm.	Suillus fuscotomentosus		Least Concern
The IUCN Red List (ver. 3.1, June 2024)	2024	537	Stropharia ambigua (Peck) Zeller	Stropharia ambigua		Least Concern
The IUCN Red List (ver. 3.1, June 2024)	2024	538	Mycolevis sicciglebus A.H.Sm.	Mycolevis sicciglebus		Least Concern
The IUCN Red List (ver. 3.1, June 2024)	2024	539	Mycena tenax A.H.Sm.	Mycena tenax		Least Concern
The IUCN Red List (ver. 3.1, June 2024)	2024	540	Cantharellus chicagoensis Leacock, J.Riddell, Rui Zhang & G.M.Muell.	Cantharellus chicagoensis		Least Concern
The IUCN Red List (ver. 3.1, June 2024)	2024	541	Cantharellus tenuithrix Buyck & V.Hofst.	Cantharellus tenuithrix		Least Concern
The IUCN Red List (ver. 3.1, June 2024)	2024	542	Cantharellus flavolateritius Buyck & V.Hofst.	Cantharellus flavolateritius		Least Concern
The IUCN Red List (ver. 3.1, June 2024)	2024	543	Cantharellus minor Peck	Cantharellus minor		Least Concern
The IUCN Red List (ver. 3.1, June 2024)	2024	544	Cantharellus enelensis Voitk, Thorn, Lebeuf & J.I.Kim	Cantharellus enelensis		Least Concern
The IUCN Red List (ver. 3.1, June 2024)	2024	545	Cantharellus flavus Foltz & T.J.Volk	Cantharellus flavus		Least Concern
The IUCN Red List (ver. 3.1, June 2024)	2024	546	Cantharellus camphoratus R.H.Petersen	Cantharellus camphoratus		Least Concern
The IUCN Red List (ver. 3.1, June 2024)	2024	547	Cantharellus appalachiensis R.H.Petersen	Cantharellus appalachiensis		Least Concern
The IUCN Red List (ver. 3.1, June 2024)	2024	548	Cantharellus cinnabarinus (Schwein.) Schwein.	Cantharellus cinnabarinus		Least Concern
The IUCN Red List (ver. 3.1, June 2024)	2024	549	Cantharellus persicinus R.H.Petersen	Cantharellus persicinus		Least Concern
The IUCN Red List (ver. 3.1, June 2024)	2024	550	Cantharellus tabernensis Feib. & Cibula	Cantharellus tabernensis		Least Concern
The IUCN Red List (ver. 3.1, June 2024)	2024	551	Cantharellus deceptivus Buyck, Justice & V.Hofst.	Cantharellus deceptivus		Least Concern
The IUCN Red List (ver. 3.1, June 2024)	2024	552	Cantharellus lewisii Buyck & V.Hofst.	Cantharellus lewisii		Least Concern
The IUCN Red List (ver. 3.1, June 2024)	2024	553	Cantharellus phasmatis Foltz & T.J.Volk	Cantharellus phasmatis		Least Concern
The IUCN Red List (ver. 3.1, June 2024)	2024	554	Cantharellus velutinus Buyck & V.Hofst.	Cantharellus velutinus		Least Concern
The IUCN Red List (ver. 3.1, June 2024)	2024	555	Cantharellus californicus D.Arora & Dunham	Cantharellus californicus		Least Concern
The IUCN Red List (ver. 3.1, June 2024)	2024	556	Cantharellus lateritius (Berk.) Singer	Cantharellus lateritius		Least Concern
The IUCN Red List (ver. 3.1, June 2024)	2024	557	Craterellus calicornucopioides D.Arora & J.L.Frank	Craterellus calicornucopioides		Least Concern
The IUCN Red List (ver. 3.1, June 2024)	2024	558	Ramalina menziesii Taylor	Ramalina menziesii		Least Concern
The IUCN Red List (ver. 3.1, June 2024)	2024	559	Butyriboletus abieticola (Thiers) D.Arora & J.L.Frank	Butyriboletus abieticola		Least Concern
The IUCN Red List (ver. 3.1, June 2024)	2024	560	Butyriboletus autumniregius D.Arora & J.L.Frank	Butyriboletus autumniregius		Least Concern
The IUCN Red List (ver. 3.1, June 2024)	2024	561	Butyriboletus persolidus D.Arora & J.L.Frank	Butyriboletus persolidus		Least Concern
The IUCN Red List (ver. 3.1, June 2024)	2024	562	Cantharellus densilamellatus Buyck & V.Hofst.	Cantharellus densilamellatus		Least Concern
The IUCN Red List (ver. 3.1, June 2024)	2024	563	Cantharellus heinemannianus Eyssart. & Buyck	Cantharellus heinemannianus		Least Concern
The IUCN Red List (ver. 3.1, June 2024)	2024	564	Cantharellus humidicola Buyck & V.Hofst.	Cantharellus humidicola		Least Concern
The IUCN Red List (ver. 3.1, June 2024)	2024	565	Cantharellus ruber Heinem.	Cantharellus ruber		Least Concern
The IUCN Red List (ver. 3.1, June 2024)	2024	566	Cantharellus cibarioides (Heinem.) Buyck	Cantharellus cibarioides		Least Concern
The IUCN Red List (ver. 3.1, June 2024)	2024	567	Cantharellus miomboensis Buyck & V.Hofst.	Cantharellus miomboensis		Least Concern
The IUCN Red List (ver. 3.1, June 2024)	2024	568	Cantharellus isabellinus Heinem.	Cantharellus isabellinus		Least Concern
The IUCN Red List (ver. 3.1, June 2024)	2024	569	Craterellus subperforatus (A.H.Sm.) Eyssart. & Buyck	Craterellus subperforatus		Least Concern
The IUCN Red List (ver. 3.1, June 2024)	2024	570	Cantharellus luteopunctatus (Beeli) Heinem.	Cantharellus luteopunctatus		Least Concern
The IUCN Red List (ver. 3.1, June 2024)	2024	571	Cantharellus densifolius Heinem.	Cantharellus densifolius		Least Concern
The IUCN Red List (ver. 3.1, June 2024)	2024	572	Polyporus efibulatus (A.M.Ainsw. & Ryvarden) Melo & Ryvarden	Polyporus efibulatus		Least Concern
The IUCN Red List (ver. 3.1, June 2024)	2024	573	Bacidia schweinitzii (E.Michener) A.Schneider	Bacidia schweinitzii		Least Concern
The IUCN Red List (ver. 3.1, June 2024)	2024	574	Calocybe gambosa (Fr.) Donk	Calocybe gambosa		Least Concern
The IUCN Red List (ver. 3.1, June 2024)	2024	575	Agaricus arvensis Schaeff.	Agaricus arvensis		Least Concern
The IUCN Red List (ver. 3.1, June 2024)	2024	576	Agaricus bitorquis (Quél.) Sacc.	Agaricus bitorquis		Least Concern
The IUCN Red List (ver. 3.1, June 2024)	2024	577	Agaricus campestris L.	Agaricus campestris		Least Concern
The IUCN Red List (ver. 3.1, June 2024)	2024	578	Agaricus sylvaticus Schaeff.	Agaricus sylvaticus		Least Concern
The IUCN Red List (ver. 3.1, June 2024)	2024	579	Coprinus comatus (O.F.Müll.) Pers.	Coprinus comatus		Least Concern
The IUCN Red List (ver. 3.1, June 2024)	2024	580	Lycoperdon perlatum Pers.	Lycoperdon perlatum		Least Concern
The IUCN Red List (ver. 3.1, June 2024)	2024	581	Albatrellus confluens (Alb. & Schwein.) Kotl. & Pouzar	Albatrellopsis confluens		Least Concern
The IUCN Red List (ver. 3.1, June 2024)	2024	582	Boletus edulis Bull.	Boletus edulis		Least Concern
The IUCN Red List (ver. 3.1, June 2024)	2024	583	Boletus pinophilus Pilát & Dermek	Boletus pinophilus		Least Concern
The IUCN Red List (ver. 3.1, June 2024)	2024	584	Boletus reticulatus Schaeff.	Boletus reticulatus		Least Concern
The IUCN Red List (ver. 3.1, June 2024)	2024	585	Imleria badia (Fr.) Vizzini	Imleria badia		Least Concern
The IUCN Red List (ver. 3.1, June 2024)	2024	586	Cortinarius caperatus (Pers.) Fr.	Cortinarius caperatus		Least Concern
The IUCN Red List (ver. 3.1, June 2024)	2024	587	Clitopilus prunulus (Scop.) P.Kumm.	Clitopilus prunulus		Least Concern
The IUCN Red List (ver. 3.1, June 2024)	2024	588	Gomphidius glutinosus (Schaeff.) Fr.	Gomphidius glutinosus		Least Concern
The IUCN Red List (ver. 3.1, June 2024)	2024	589	Gomphidius roseus (Fr.) Oudem.	Gomphidius roseus		Least Concern
The IUCN Red List (ver. 3.1, June 2024)	2024	590	Hydnum repandum L.	Hydnum repandum		Least Concern
The IUCN Red List (ver. 3.1, June 2024)	2024	591	Hygrophorus hypothejus (Fr.) Fr.	Hygrophorus hypothejus		Least Concern
The IUCN Red List (ver. 3.1, June 2024)	2024	592	Hygrophorus olivaceoalbus (Fr.) Fr.	Hygrophorus olivaceoalbus		Least Concern
The IUCN Red List (ver. 3.1, June 2024)	2024	593	Hypholoma capnoides (Fr.) P.Kumm.	Hypholoma capnoides		Least Concern
The IUCN Red List (ver. 3.1, June 2024)	2024	594	Flammulina velutipes (Curtis) Singer	Flammulina velutipes		Least Concern
The IUCN Red List (ver. 3.1, June 2024)	2024	595	Russula aeruginea Lindblad ex Fr.	Russula aeruginea		Least Concern
The IUCN Red List (ver. 3.1, June 2024)	2024	596	Russula claroflava Grove	Russula claroflava		Least Concern
The IUCN Red List (ver. 3.1, June 2024)	2024	597	Russula decolorans (Fr.) Fr.	Russula decolorans		Least Concern
The IUCN Red List (ver. 3.1, June 2024)	2024	598	Russula paludosa Britzelm.	Russula paludosa		Least Concern
The IUCN Red List (ver. 3.1, June 2024)	2024	599	Russula vesca Fr.	Russula vesca		Least Concern
The IUCN Red List (ver. 3.1, June 2024)	2024	600	Russula vinosa Lindblad	Russula vinosa		Least Concern
The IUCN Red List (ver. 3.1, June 2024)	2024	601	Kuehneromyces mutabilis (Schaeff.) Singer & A.H.Sm.	Kuehneromyces mutabilis		Least Concern
The IUCN Red List (ver. 3.1, June 2024)	2024	602	Suillus bovinus (L.) Roussel	Suillus bovinus		Least Concern
The IUCN Red List (ver. 3.1, June 2024)	2024	603	Suillus granulatus (L.) Roussel	Suillus granulatus		Least Concern
The IUCN Red List (ver. 3.1, June 2024)	2024	604	Suillus grevillei (Klotzsch) Singer	Suillus grevillei		Least Concern
The IUCN Red List (ver. 3.1, June 2024)	2024	605	Suillus luteus (L.) Roussel	Suillus luteus		Least Concern
The IUCN Red List (ver. 3.1, June 2024)	2024	606	Suillus variegatus (Sw.) Richon & Roze	Suillus variegatus		Least Concern
The IUCN Red List (ver. 3.1, June 2024)	2024	607	Cantharellula umbonata (J.F.Gmel.) Singer	Cantharellula umbonata		Least Concern
The IUCN Red List (ver. 3.1, June 2024)	2024	608	Sarcosoma globosum (Schmidel) Casp.	Sarcosoma globosum		Near Threatened
The IUCN Red List (ver. 3.1, June 2024)	2024	609	Boletopsis grisea (Peck) Bondartsev & Singer	Boletopsis grisea		Near Threatened
The IUCN Red List (ver. 3.1, June 2024)	2024	610	Gastrosporium simplex Mattir.	Gastrosporium simplex		Near Threatened
The IUCN Red List (ver. 3.1, June 2024)	2024	611	Rhodotus palmatus (Bull.) Maire	Rhodotus palmatus		Near Threatened
The IUCN Red List (ver. 3.1, June 2024)	2024	612	Rubroboletus dupainii (Boud.) Kuan Zhao & Zhu L.Yang	Rubroboletus dupainii		Near Threatened
The IUCN Red List (ver. 3.1, June 2024)	2024	613	Entoloma excentricum Bres.	Entoloma excentricum		Near Threatened
The IUCN Red List (ver. 3.1, June 2024)	2024	614	Cortinarius suaveolens Bataille & Joachim	Calonarius suaveolens		Near Threatened
The IUCN Red List (ver. 3.1, June 2024)	2024	615	Leptogium rivulare (Ach.) Mont.	Leptogium rivulare		Near Threatened
The IUCN Red List (ver. 3.1, June 2024)	2024	616	Armillaria ectypa (Fr.) Herink	Armillaria ectypa		Near Threatened
The IUCN Red List (ver. 3.1, June 2024)	2024	617	Gyromitra korshinskii (Jacz.) P.M.Kirk	Gyromitra korshinskii		Near Threatened
The IUCN Red List (ver. 3.1, June 2024)	2024	618	Sarcodon leucopus (Pers.) Maas Geest. & Nannf.	Sarcodon leucopus		Near Threatened
The IUCN Red List (ver. 3.1, June 2024)	2024	619	Cortinarius cupreorufus Brandrud	Calonarius cupreorufus		Near Threatened
The IUCN Red List (ver. 3.1, June 2024)	2024	620	Amanita westii (Murrill) Murrill	Amanita westii		Near Threatened
The IUCN Red List (ver. 3.1, June 2024)	2024	621	Boletus aurantiosplendens T.J.Baroni	Boletus aurantiosplendens		Near Threatened
The IUCN Red List (ver. 3.1, June 2024)	2024	622	Haploporus odorus (Sommerf.) Bondartsev & Singer	Haploporus odorus		Near Threatened
The IUCN Red List (ver. 3.1, June 2024)	2024	623	Neoalbatrellus subcaeruleoporus Audet & B.S.Luther	Neoalbatrellus subcaeruleoporus		Near Threatened
The IUCN Red List (ver. 3.1, June 2024)	2024	624	Stereopsis humphreyi (Burt) Redhead & D.A.Reid	Stereopsis humphreyi		Near Threatened
The IUCN Red List (ver. 3.1, June 2024)	2024	625	Cortinarius ionochlorus Maire	Calonarius ionochlorus		Near Threatened
The IUCN Red List (ver. 3.1, June 2024)	2024	626	Leucoagaricus dyscritus Vellinga	Leucoagaricus dyscritus		Near Threatened
The IUCN Red List (ver. 3.1, June 2024)	2024	627	Ascoclavulina sakaii Otani	Ascoclavulina sakaii		Near Threatened
The IUCN Red List (ver. 3.1, June 2024)	2024	628	Rubroboletus rhodoxanthus (Krombh.) Kuan Zhao & Zhu L.Yang	Rubroboletus rhodoxanthus		Near Threatened
The IUCN Red List (ver. 3.1, June 2024)	2024	629	Catathelasma imperiale (P.Karst.) Singer	Catathelasma imperiale		Near Threatened
The IUCN Red List (ver. 3.1, June 2024)	2024	630	Cortinarius atrovirens Kalchbr.	Calonarius atrovirens		Near Threatened
The IUCN Red List (ver. 3.1, June 2024)	2024	631	Cortinarius eucaeruleus Rob.Henry	Phlegmacium eucaeruleum		Near Threatened
The IUCN Red List (ver. 3.1, June 2024)	2024	632	Cortinarius meinhardii Bon	Calonarius meinhardii		Near Threatened
The IUCN Red List (ver. 3.1, June 2024)	2024	633	Hygrocybe coccineocrenata (P.D.Orton) M.M.Moser	Hygrocybe coccineocrenata		Near Threatened
The IUCN Red List (ver. 3.1, June 2024)	2024	634	Laccaria maritima (Theodor.) Singer ex Huhtinen	Laccaria maritima		Near Threatened
The IUCN Red List (ver. 3.1, June 2024)	2024	635	Perenniporia medulla-panis (Jacq.) Donk	Perenniporia medulla-panis		Near Threatened
The IUCN Red List (ver. 3.1, June 2024)	2024	636	Pseudoplectania melaena (Fr.) Sacc.	Pseudoplectania melaena		Near Threatened
The IUCN Red List (ver. 3.1, June 2024)	2024	637	Cortinarius pinophilus Soop	Thaxterogaster pinophilus		Near Threatened
The IUCN Red List (ver. 3.1, June 2024)	2024	638	Ramaria rufescens (Schaeff.) Corner	Ramaria rufescens		Near Threatened
The IUCN Red List (ver. 3.1, June 2024)	2024	639	Hygrophoropsis umbriceps (Cooke) McNabb	Cantharellus umbriceps		Near Threatened
The IUCN Red List (ver. 3.1, June 2024)	2024	640	Russula albolutescens McNabb	Russula albolutescens		Near Threatened
The IUCN Red List (ver. 3.1, June 2024)	2024	641	Mycena flavovirens Sacc.	Insiticia flavovirens		Near Threatened
The IUCN Red List (ver. 3.1, June 2024)	2024	642	Beenakia dacostae D.A.Reid	Beenakia dacostae		Near Threatened
The IUCN Red List (ver. 3.1, June 2024)	2024	643	Boletus putidus E.Horak	Boletus putidus		Near Threatened
The IUCN Red List (ver. 3.1, June 2024)	2024	644	Boletus loyita E.Horak	Boletus loyita		Near Threatened
The IUCN Red List (ver. 3.1, June 2024)	2024	645	Amanita lepiotoides Barla	Amanita lepiotoides		Near Threatened
The IUCN Red List (ver. 3.1, June 2024)	2024	646	Russula rubropunctatissima J.L.Cheype & E.Campo	Russula rubropunctatissima		Near Threatened
The IUCN Red List (ver. 3.1, June 2024)	2024	647	Aleurina echinata (Gamundí) Korf & W.Y.Zhuang	Aleurina echinata		Near Threatened
The IUCN Red List (ver. 3.1, June 2024)	2024	648	Scleroderma patagonicum Nouhra & Hern.Caff.	Scleroderma patagonicum		Near Threatened
The IUCN Red List (ver. 3.1, June 2024)	2024	649	Cuphophyllus adonis (Singer) Lodge & M.E.Sm.	Cuphophyllus adonis		Near Threatened
The IUCN Red List (ver. 3.1, June 2024)	2024	650	Leccinum andinum Halling	Rugiboletus andinus		Near Threatened
The IUCN Red List (ver. 3.1, June 2024)	2024	651	Cortinarius aurantiobrunneus Ammirati, Halling & Garnica	Aureonarius aurantiobrunneus		Near Threatened
The IUCN Red List (ver. 3.1, June 2024)	2024	652	Gloiocephala quercetorum Ald.-Góm. & Franco-Mol.	Gloiocephala quercetorum		Near Threatened
The IUCN Red List (ver. 3.1, June 2024)	2024	653	Tylopilus obscurus Halling	Tylopilus obscurus		Near Threatened
The IUCN Red List (ver. 3.1, June 2024)	2024	654	Tylopilus bulbosus Halling & G.M.Muell.	Tylopilus bulbosus		Near Threatened
The IUCN Red List (ver. 3.1, June 2024)	2024	655	Cinereomyces dilutabilis (Log.-Leite & J.E.Wright) Miettinen	Cinereomyces dilutabilis		Near Threatened
The IUCN Red List (ver. 3.1, June 2024)	2024	656	Pleurotus rickii Bres.	Pleurotus rickii		Near Threatened
The IUCN Red List (ver. 3.1, June 2024)	2024	657	Cymatoderma sclerotioides (Lloyd) D.A.Reid	Cymatoderma sclerotioides		Near Threatened
The IUCN Red List (ver. 3.1, June 2024)	2024	658	Cortinarius alcalinophilus Rob.Henry	Calonarius alcalinophilus		Near Threatened
The IUCN Red List (ver. 3.1, June 2024)	2024	659	Cortinarius elegantissimus Rob.Henry	Calonarius elegantissimus		Near Threatened
The IUCN Red List (ver. 3.1, June 2024)	2024	660	Geoglossum difforme Fr.	Geoglossum difforme		Near Threatened
The IUCN Red List (ver. 3.1, June 2024)	2024	661	Polyporus sapurema Möller	Polyporus sapurema		Near Threatened
The IUCN Red List (ver. 3.1, June 2024)	2024	662	Fomitiporia atlantica Alves-Silva, Reck & Drechsler-Santos	Fomitiporia atlantica		Near Threatened
The IUCN Red List (ver. 3.1, June 2024)	2024	663	Atroporus diabolicus (Berk.) Ryvarden	Picipes dictyopus		Near Threatened
The IUCN Red List (ver. 3.1, June 2024)	2024	664	Russula galbana T.Lebel	Russula galbana		Near Threatened
The IUCN Red List (ver. 3.1, June 2024)	2024	665	Ceriporia amazonica A.M.S.Soares, Sotão & Ryvarden	Ceriporia amazonica		Near Threatened
The IUCN Red List (ver. 3.1, June 2024)	2024	666	Aureoboletus citriniporus (Halling) Klofac	Aureoboletus citriniporus		Near Threatened
The IUCN Red List (ver. 3.1, June 2024)	2024	667	Dendrothele pitrae Gresl. & Rajchenb.	Dendrothele pitrae		Near Threatened
The IUCN Red List (ver. 3.1, June 2024)	2024	668	Humidicutis arcohastata (A.M.Young) A.M.Young	Humidicutis arcohastata		Near Threatened
The IUCN Red List (ver. 3.1, June 2024)	2024	669	Hapalopilus croceus (Pers.) Donk	Hapalopilus croceus		Vulnerable
The IUCN Red List (ver. 3.1, June 2024)	2024	670	Tulostoma niveum Kers	Tulostoma niveum		Vulnerable
The IUCN Red List (ver. 3.1, June 2024)	2024	671	Cetradonia linearis (A.Evans) J.C.Wei & Ahti	Cetradonia linearis		Vulnerable
The IUCN Red List (ver. 3.1, June 2024)	2024	672	Clavaria zollingeri Lév.	Clavaria zollingeri		Vulnerable
The IUCN Red List (ver. 3.1, June 2024)	2024	673	Hygrocybe citrinovirens (J.E.Lange) Jul.Schäff.	Hygrocybe citrinovirens		Vulnerable
The IUCN Red List (ver. 3.1, June 2024)	2024	674	Hydnellum compactum (Pers.) P.Karst.	Hydnellum compactum		Vulnerable
The IUCN Red List (ver. 3.1, June 2024)	2024	675	Hydnellum mirabile (Fr.) P.Karst.	Hydnellum mirabile		Vulnerable
The IUCN Red List (ver. 3.1, June 2024)	2024	676	Cortinarius odoratus (Joguet ex M.M.Moser) M.M.Moser	Calonarius odoratus		Vulnerable
The IUCN Red List (ver. 3.1, June 2024)	2024	677	Ramaria roellinii Schild	Phaeoclavulina roellinii		Vulnerable
The IUCN Red List (ver. 3.1, June 2024)	2024	678	Hygrocybe ingrata J.P.Jensen & F.H.Møller	Hygrocybe ingrata		Vulnerable
The IUCN Red List (ver. 3.1, June 2024)	2024	679	Lenzitopsis oxycedri Malençon & Bertault	Lenzitopsis oxycedri		Vulnerable
The IUCN Red List (ver. 3.1, June 2024)	2024	680	Lethariella togashii (Asahina) Krog	Lethariella togashii		Vulnerable
The IUCN Red List (ver. 3.1, June 2024)	2024	681	Xanthoparmelia beccae Aptroot	Xanthoparmelia beccae		Vulnerable
The IUCN Red List (ver. 3.1, June 2024)	2024	682	Anthracoidea andina (Kukkonen) Vánky	Anthracoidea andina		Vulnerable
The IUCN Red List (ver. 3.1, June 2024)	2024	683	Anthracoidea ortegae Kukkonen	Anthracoidea ortegae		Vulnerable
The IUCN Red List (ver. 3.1, June 2024)	2024	684	Aleurodiscus bernicchiae Gorjón, Gresl. & Rajchenb.	Aleurocystidiellum bernicchiae		Vulnerable
The IUCN Red List (ver. 3.1, June 2024)	2024	685	Hygrocybe swanetica Singer	Hygrocybe swanetica		Vulnerable
The IUCN Red List (ver. 3.1, June 2024)	2024	686	Lepiota brunneolilacea Bon & Boiffard	Lepiota brunneolilacea		Vulnerable
The IUCN Red List (ver. 3.1, June 2024)	2024	687	Rubinoboletus rubinus (W.G.Sm.) Pilát & Dermek	Chalciporus rubinus		Vulnerable
The IUCN Red List (ver. 3.1, June 2024)	2024	688	Sarcodon joeides (Pass.) Bataille	Sarcodon joeides		Vulnerable
The IUCN Red List (ver. 3.1, June 2024)	2024	689	Buglossoporus magnus Corner	Buglossoporus magnus		Vulnerable
The IUCN Red List (ver. 3.1, June 2024)	2024	690	Hydnellum gracilipes (P.Karst.) P.Karst.	Hydnellum gracilipes		Vulnerable
The IUCN Red List (ver. 3.1, June 2024)	2024	691	Hygrocybe spadicea (Scop.) P.Karst.	Hygrocybe spadicea		Vulnerable
The IUCN Red List (ver. 3.1, June 2024)	2024	692	Tricholoma acerbum (Bull.) Quél.	Tricholoma acerbum		Vulnerable
The IUCN Red List (ver. 3.1, June 2024)	2024	693	Tricholoma borgsjoeense Jacobsson & Muskos	Tricholoma borgsjoeense		Vulnerable
The IUCN Red List (ver. 3.1, June 2024)	2024	694	Cortinarius citrino-olivaceus M.M.Moser	Cortinarius citrino-olivaceus		Vulnerable
The IUCN Red List (ver. 3.1, June 2024)	2024	695	Tricholoma apium Jul.Schäff.	Tricholoma apium		Vulnerable
The IUCN Red List (ver. 3.1, June 2024)	2024	696	Buellia sharpiana Lendemer & R.C.Harris	Buellia sharpiana		Vulnerable
The IUCN Red List (ver. 3.1, June 2024)	2024	697	Lecanora masana Lendemer & R.C.Harris	Lecanora masana		Vulnerable
The IUCN Red List (ver. 3.1, June 2024)	2024	698	Mycoporum biseptatum R.C.Harris & Lendemer	Mycoporum biseptatum		Vulnerable
The IUCN Red List (ver. 3.1, June 2024)	2024	699	Amanita morrisii Peck	Amanita morrisii		Vulnerable
The IUCN Red List (ver. 3.1, June 2024)	2024	700	Amanita ristichii Tulloss	Amanita ristichii		Vulnerable
The IUCN Red List (ver. 3.1, June 2024)	2024	701	Callistosporium vinosobrunneum Desjardin & Hemmes	Callistosporium vinosobrunneum		Vulnerable
The IUCN Red List (ver. 3.1, June 2024)	2024	702	Pouzarella alissae Largent & Bergemann	Entoloma alissae		Vulnerable
The IUCN Red List (ver. 3.1, June 2024)	2024	703	Acantholichen galapagoensis Dal-Forno, Bungartz & Lücking	Acantholichen galapagoensis		Vulnerable
The IUCN Red List (ver. 3.1, June 2024)	2024	704	Agaricus pattersoniae Peck	Agaricus pattersoniae		Vulnerable
The IUCN Red List (ver. 3.1, June 2024)	2024	705	Leptonia carnea Largent	Entoloma subcarneum		Vulnerable
The IUCN Red List (ver. 3.1, June 2024)	2024	706	Ramalina fragilis Aptroot & Bungartz	Ramalina fragilis		Vulnerable
The IUCN Red List (ver. 3.1, June 2024)	2024	707	Caloplaca rinodinae-albae Poelt & Nimis	Caloplaca rinodinae-albae		Vulnerable
The IUCN Red List (ver. 3.1, June 2024)	2024	708	Tripospora venezuelensis E.Müll.	Tripospora venezuelensis		Vulnerable
The IUCN Red List (ver. 3.1, June 2024)	2024	709	Trichoglossum walteri (Berk.) E.J.Durand	Trichoglossum walteri		Vulnerable
The IUCN Red List (ver. 3.1, June 2024)	2024	710	Ramaria purpurissima R.H.Petersen & Scates	Ramaria purpurissima		Vulnerable
The IUCN Red List (ver. 3.1, June 2024)	2024	711	Bovista paludosa Lév.	Bovista paludosa		Vulnerable
The IUCN Red List (ver. 3.1, June 2024)	2024	712	Lepiota scaberula Vellinga	Lepiota scaberula		Vulnerable
The IUCN Red List (ver. 3.1, June 2024)	2024	713	Leucoagaricus hesperius Vellinga	Leucoagaricus hesperius		Vulnerable
The IUCN Red List (ver. 3.1, June 2024)	2024	714	Galeropsis polytrichoides (Zeller) Zeller	Galeropsis polytrichoides		Vulnerable
The IUCN Red List (ver. 3.1, June 2024)	2024	715	Buchwaldoboletus lignicola (Kallenb.) Pilát	Buchwaldoboletus lignicola		Vulnerable
The IUCN Red List (ver. 3.1, June 2024)	2024	716	Boletinellus merulioides (Schwein.) Murrill	Boletinellus merulioides		Vulnerable
The IUCN Red List (ver. 3.1, June 2024)	2024	717	Gyroporus punctatus Lj.N.Vassiljeva	Gyroporus punctatus		Vulnerable
The IUCN Red List (ver. 3.1, June 2024)	2024	718	Humidicutis peleae Desjardin & Hemmes	Humidicutis peleae		Vulnerable
The IUCN Red List (ver. 3.1, June 2024)	2024	719	Humidicutis poilena Desjardin & Hemmes	Humidicutis poilena		Vulnerable
The IUCN Red List (ver. 3.1, June 2024)	2024	720	Hygrocybe lamalama Desjardin & Hemmes	Hygrocybe lamalama		Vulnerable
The IUCN Red List (ver. 3.1, June 2024)	2024	721	Bondarcevomyces taxi (Bondartsev) Parmasto	Bondarcevomyces taxi		Vulnerable
The IUCN Red List (ver. 3.1, June 2024)	2024	722	Cuphophyllus lepidopus (Rea) A.M.Ainsw.	Cuphophyllus lepidopus		Vulnerable
The IUCN Red List (ver. 3.1, June 2024)	2024	723	Gliophorus europerplexus Dentinger, A.M.Ainsw. & P.F.Cannon	Gliophorus europerplexus		Vulnerable
The IUCN Red List (ver. 3.1, June 2024)	2024	724	Gliophorus reginae Dentinger, A.M.Ainsw. & P.F.Cannon	Gliophorus reginae		Vulnerable
The IUCN Red List (ver. 3.1, June 2024)	2024	725	Lactarius haugiae Bandala, Montoya & A.Ramos	Lactarius haugiae		Vulnerable
The IUCN Red List (ver. 3.1, June 2024)	2024	726	Baeospora myriadophylla (Peck) Singer	Baeospora myriadophylla		Vulnerable
The IUCN Red List (ver. 3.1, June 2024)	2024	727	Cortinarius dalecarlicus Brandrud	Calonarius dalecarlicus		Vulnerable
The IUCN Red List (ver. 3.1, June 2024)	2024	728	Cortinarius haasii (M.M.Moser) M.M.Moser	Cortinarius haasii		Vulnerable
The IUCN Red List (ver. 3.1, June 2024)	2024	729	Cortinarius murellensis Cors.Gut., Ballarà, Cadiñanos, Palazón & Mahiques	Calonarius murellensis		Vulnerable
The IUCN Red List (ver. 3.1, June 2024)	2024	730	Cortinarius splendificus Chevassut & Rob.Henry	Calonarius splendificus		Vulnerable
The IUCN Red List (ver. 3.1, June 2024)	2024	731	Entoloma bloxamii (Berk. & Broome) Sacc.	Entoloma bloxamii		Vulnerable
The IUCN Red List (ver. 3.1, June 2024)	2024	732	Entoloma griseocyaneum (Fr.) P.Kumm.	Entoloma griseocyaneum		Vulnerable
The IUCN Red List (ver. 3.1, June 2024)	2024	733	Entoloma porphyrophaeum (Fr.) P.Karst.	Entoloma porphyrophaeum		Vulnerable
The IUCN Red List (ver. 3.1, June 2024)	2024	734	Entoloma prunuloides (Fr.) Quél.	Entoloma prunuloides		Vulnerable
The IUCN Red List (ver. 3.1, June 2024)	2024	735	Flammulina ononidis Arnolds	Flammulina ononidis		Vulnerable
The IUCN Red List (ver. 3.1, June 2024)	2024	736	Microglossum atropurpureum Batsch, 1885	Microglossum atropurpureum		Vulnerable
The IUCN Red List (ver. 3.1, June 2024)	2024	737	Cuphophyllus canescens (A.H.Sm. & Hesler) Bon	Cuphophyllus canescens		Vulnerable
The IUCN Red List (ver. 3.1, June 2024)	2024	738	Cuphophyllus colemannianus (A.Bloxam) Bon	Cuphophyllus colemannianus		Vulnerable
The IUCN Red List (ver. 3.1, June 2024)	2024	739	Cuphophyllus lacmus (Schumach.) Bon	Cuphophyllus lacmus		Vulnerable
The IUCN Red List (ver. 3.1, June 2024)	2024	740	Neohygrocybe nitrata (Pers.) Kovalenko	Neohygrocybe nitrata		Vulnerable
The IUCN Red List (ver. 3.1, June 2024)	2024	741	Hygrocybe ovina (Bull.) Kühner	Neohygrocybe ovina		Vulnerable
The IUCN Red List (ver. 3.1, June 2024)	2024	742	Hygrocybe punicea (Fr.) P.Kumm.	Hygrocybe punicea		Vulnerable
The IUCN Red List (ver. 3.1, June 2024)	2024	743	Hygrocybe splendidissima (P.D.Orton) M.M.Moser	Hygrocybe splendidissima		Vulnerable
The IUCN Red List (ver. 3.1, June 2024)	2024	744	Hygrophorus subviscifer (P.Karst.) Harmaja	Hygrophorus subviscifer		Vulnerable
The IUCN Red List (ver. 3.1, June 2024)	2024	745	Pluteus fenzlii (Schulzer) Corriol & P.-A.Moreau	Pluteus fenzlii		Vulnerable
The IUCN Red List (ver. 3.1, June 2024)	2024	746	Picipes rhizophilus (Pat.) J.L.Zhou & B.K.Cui	Picipes rhizophilus		Vulnerable
The IUCN Red List (ver. 3.1, June 2024)	2024	747	Sarcodontia crocea (Schwein.) Kotl.	Noblesia crocea		Vulnerable
The IUCN Red List (ver. 3.1, June 2024)	2024	748	Stereopsis vitellina (S.Lundell) D.A.Reid	Stereopsis vitellina		Vulnerable
The IUCN Red List (ver. 3.1, June 2024)	2024	749	Paraxerula caussei (Maire) R.H.Petersen	Paraxerula caussei		Vulnerable
The IUCN Red List (ver. 3.1, June 2024)	2024	750	Xeromphalina junipericola G.Moreno & Heykoop	Xeromphalina junipericola		Vulnerable
The IUCN Red List (ver. 3.1, June 2024)	2024	751	Porpolomopsis calyptriformis (Berk.) Bresinsky	Porpolomopsis calyptriformis		Vulnerable
The IUCN Red List (ver. 3.1, June 2024)	2024	752	Amanita elongatospora A.E.Wood	Amanita elongatospora		Vulnerable
The IUCN Red List (ver. 3.1, June 2024)	2024	753	Austroboletus viscidoviridis N.A.Fechner, Bonito, T.Lebel & Halling	Austroboletus viscidoviridis		Vulnerable
The IUCN Red List (ver. 3.1, June 2024)	2024	754	Bondarzewia retipora (Cooke) M.D.Barrett	Bondarzewia retipora		Vulnerable
The IUCN Red List (ver. 3.1, June 2024)	2024	755	Macrolepiota eucharis Vellinga & Halling	Macrolepiota eucharis		Vulnerable
The IUCN Red List (ver. 3.1, June 2024)	2024	756	Berggrenia aurantiaca Cooke	Berggrenia aurantiaca		Vulnerable
The IUCN Red List (ver. 3.1, June 2024)	2024	757	Anthracophyllum pallidum Segedin	Anthracophyllum pallidum		Vulnerable
The IUCN Red List (ver. 3.1, June 2024)	2024	758	Antrelloides atroceracea P.S.Catches. & D.E.A.Catches.	Antrelloides atroceracea		Vulnerable
The IUCN Red List (ver. 3.1, June 2024)	2024	759	Sarcodon	Sarcodon		Vulnerable
The IUCN Red List (ver. 3.1, June 2024)	2024	760	Amanita aporema Boedijn	Amanita aporema		Vulnerable
The IUCN Red List (ver. 3.1, June 2024)	2024	761	Nothojafnea thaxteri (E.K.Cash) Gamundí	Nothojafnea thaxteri		Vulnerable
The IUCN Red List (ver. 3.1, June 2024)	2024	762	Alessioporus ichnusanus (Alessio, Galli & Littini) Gelardi, Vizzini & Simonini	Alessioporus ichnusanus		Vulnerable
The IUCN Red List (ver. 3.1, June 2024)	2024	763	Amanita morenoi Raithelh.	Amanita morenoi		Vulnerable
The IUCN Red List (ver. 3.1, June 2024)	2024	764	Amanita nouhrae Truong, Kuhar & M.E.Sm.	Amanita nouhrae		Vulnerable
The IUCN Red List (ver. 3.1, June 2024)	2024	765	Amanita viscidolutea Menolli, Capelari & Baseia	Amanita viscidolutea		Vulnerable
The IUCN Red List (ver. 3.1, June 2024)	2024	766	Austroboletus festivus (Singer) Wolfe	Austroboletus festivus		Vulnerable
The IUCN Red List (ver. 3.1, June 2024)	2024	767	Uncobasidium roseocremeum Gorjón, Gresl. & Rajchenb.	Uncobasidium roseocremeum		Vulnerable
The IUCN Red List (ver. 3.1, June 2024)	2024	768	Aegis luteocontexta (Ryvarden & de Meijer) Westph.	Aegis luteocontexta		Vulnerable
The IUCN Red List (ver. 3.1, June 2024)	2024	769	Antrodia neotropica Kaipper-Fig., Robledo & Drechsler-Santos	Antrodia neotropica		Vulnerable
The IUCN Red List (ver. 3.1, June 2024)	2024	770	Gymnopanella nothofagi Sand.-Leiva, J.V.McDonald & Thorn	Gymnopanella nothofagi		Vulnerable
The IUCN Red List (ver. 3.1, June 2024)	2024	771	Lichenomphalia altoandina Sand.-Leiva & Niveiro	Lichenomphalia altoandina		Vulnerable
The IUCN Red List (ver. 3.1, June 2024)	2024	772	Meruliopsis cystidiata (Ryvarden) P.E.Jung & Y.W.Lim	Meruliopsis cystidiata		Vulnerable
The IUCN Red List (ver. 3.1, June 2024)	2024	773	Pseudotricharina lanigera Healy, D.Torres, Pfister & M.E.Sm.	Pseudotricharina lanigera		Vulnerable
The IUCN Red List (ver. 3.1, June 2024)	2024	774	Chaenothecopsis oregana Rikkinen	Chaenothecopsis oregana		Vulnerable
The IUCN Red List (ver. 3.1, June 2024)	2024	775	Niebla ramosissima Spjut	Niebla ramosissima		Vulnerable
The IUCN Red List (ver. 3.1, June 2024)	2024	776	Sticta carolinensis T.McDonald	Sticta carolinensis		Vulnerable
The IUCN Red List (ver. 3.1, June 2024)	2024	777	Immersaria fuliginosa Fryday	Immersaria fuliginosa		Vulnerable
The IUCN Red List (ver. 3.1, June 2024)	2024	778	Acarospora malouina Øvstedal & Knudsen	Acarospora malouina		Vulnerable
The IUCN Red List (ver. 3.1, June 2024)	2024	779	Buellia gypsyensis Fryday	Buellia gypsyensis		Vulnerable
The IUCN Red List (ver. 3.1, June 2024)	2024	780	Lecania vermispora Fryday	Lecania vermispora		Vulnerable
The IUCN Red List (ver. 3.1, June 2024)	2024	781	Lithographa opegraphoides Coppins & Fryday	Lithographa opegraphoides		Vulnerable
The IUCN Red List (ver. 3.1, June 2024)	2024	782	Ophiocordyceps sinensis (Berk.) G.H.Sung, J.M.Sung, Hywel-Jones & Spatafora	Ophiocordyceps sinensis		Vulnerable
The IUCN Red List (ver. 3.1, June 2024)	2024	783	Lactifluus hallingii Delgat & De Wilde	Lactifluus hallingii		Vulnerable
The IUCN Red List (ver. 3.1, June 2024)	2024	784	Amanita sepultipes N.Vargas & S.Restrepo	Amanita sepultipes		Vulnerable
The IUCN Red List (ver. 3.1, June 2024)	2024	785	Amanita fuligineodisca Tulloss, Ovrebo & Halling	Amanita fuligineodisca		Vulnerable
The IUCN Red List (ver. 3.1, June 2024)	2024	786	Phylloporus fibulatus Singer, Ovrebo & Halling	Phylloporus fibulatus		Vulnerable
The IUCN Red List (ver. 3.1, June 2024)	2024	787	Cyttaria septentrionalis D.A.Herb.	Cyttaria septentrionalis		Vulnerable
The IUCN Red List (ver. 3.1, June 2024)	2024	788	Wrightoporia porilacerata Log.-Leite, A.L.Gerber & Ryvarden	Wrightoporia porilacerata		Vulnerable
The IUCN Red List (ver. 3.1, June 2024)	2024	789	Amauroderma renidens (Bres.) Torrend	Amauroderma renidens		Vulnerable
The IUCN Red List (ver. 3.1, June 2024)	2024	790	Laetiporus squalidus R.M.Pires, Motato-Vásq. & Gugliottta	Atlantiporus squalidus		Vulnerable
The IUCN Red List (ver. 3.1, June 2024)	2024	791	Fuscoporia bifurcata Baltazar, Trierv.-Per., Log.-Leite & Ryvarden	Fuscoporia bifurcata		Vulnerable
The IUCN Red List (ver. 3.1, June 2024)	2024	792	Fomitiporia nubicola Alves-Silva, Bittencourt & Drechsler-Santos	Fomitiporia nubicola		Vulnerable
The IUCN Red List (ver. 3.1, June 2024)	2024	793	Tropicoporus drechsleri Salvador-Montoya & Popoff	Tropicoporus drechsleri		Vulnerable
The IUCN Red List (ver. 3.1, June 2024)	2024	794	Trichaptum	Trichaptum		Vulnerable
The IUCN Red List (ver. 3.1, June 2024)	2024	795	Hypotrachyna riparia McCune	Hypotrachyna riparia		Vulnerable
The IUCN Red List (ver. 3.1, June 2024)	2024	796	Entoloma necopinatum E.Horak	Entoloma necopinatum		Vulnerable
The IUCN Red List (ver. 3.1, June 2024)	2024	797	Stropharia venusta P.S.Silva, Cortez & R.M.Silveira	Stropharia venusta		Vulnerable
The IUCN Red List (ver. 3.1, June 2024)	2024	798	Stropharia araucariae Cortez & R.M.Silveira	Stropharia araucariae		Vulnerable
The IUCN Red List (ver. 3.1, June 2024)	2024	799	Stropharia agaricoides P.S.Silva, Cortez & R.M.Silveira	Stropharia agaricoides		Vulnerable
The IUCN Red List (ver. 3.1, June 2024)	2024	800	Stropharia acanthocystis Cortez & R.M.Silveira	Stropharia acanthocystis		Vulnerable
The IUCN Red List (ver. 3.1, June 2024)	2024	801	Skeletocutis roseola (Rick ex Theiss.) Rajchenb.	Skeletocutis roseola		Vulnerable
The IUCN Red List (ver. 3.1, June 2024)	2024	802	Stropharia coelhoi C.Seger, Sulzbacher & Cortez	Stropharia coelhoi		Vulnerable
The IUCN Red List (ver. 3.1, June 2024)	2024	803	Phylloporia minuta Bittencourt & Drechsler-Santos	Phylloporia minuta		Vulnerable
The IUCN Red List (ver. 3.1, June 2024)	2024	804	Cortinarius camptoros Brandrud & Melot	Phlegmacium camptoros		Vulnerable
The IUCN Red List (ver. 3.1, June 2024)	2024	805	Cortinarius phrygianus (Fr.) Fr.	Cortinarius sublanatus		Vulnerable
The IUCN Red List (ver. 3.1, June 2024)	2024	806	Cortinarius stjernegaardii Brandrud & Frøslev	Phlegmacium stjernegaardii		Vulnerable
The IUCN Red List (ver. 3.1, June 2024)	2024	807	Buglossoporus quercinus (Schrad.) Kotl. & Pouzar	Buglossoporus quercinus		Vulnerable
The IUCN Red List (ver. 3.1, June 2024)	2024	808	Cortinarius viridans Bellanger & Loizides	Cortinarius viridans		Vulnerable
The IUCN Red List (ver. 3.1, June 2024)	2024	809	Panaeolus sylvaticus Silva-Filho & Cortez	Panaeolus sylvaticus		Vulnerable
The IUCN Red List (ver. 3.1, June 2024)	2024	810	Coltricia permollis Baltazar & Gibertoni	Coltricia permollis		Vulnerable
The IUCN Red List (ver. 3.1, June 2024)	2024	811	Phallus aureolatus Trierv.-Pereira & De Meijer	Phallus aureolatus		Vulnerable
The IUCN Red List (ver. 3.1, June 2024)	2024	812	Mycobonia brunneoleuca (Berk. & M.A.Curtis) Pat.	Polyporus polyacanthophorus		Vulnerable
The IUCN Red List (ver. 3.1, June 2024)	2024	813	Phallus glutinolens (Möller) Kuntze	Phallus glutinolens		Vulnerable
The IUCN Red List (ver. 3.1, June 2024)	2024	814	Gerronema viridilucens Desjardin, Capelari & Stevani	Gerronema viridilucens		Vulnerable
The IUCN Red List (ver. 3.1, June 2024)	2024	815	Blumenavia crucis-hellenicae G.Coelho, Sulzbacher, Grebenc & Cortez	Blumenavia crucis-hellenicae		Vulnerable
The IUCN Red List (ver. 3.1, June 2024)	2024	816	Trametopsis brasiliensis (Ryvarden & de Meijer) Gómez-Mont. & Robledo	Trametopsis brasiliensis		Vulnerable
The IUCN Red List (ver. 3.1, June 2024)	2024	817	Marasmius horridulus Singer	Marasmius horridulus		Vulnerable
The IUCN Red List (ver. 3.1, June 2024)	2024	818	Cantharellus guineensis De Kesel & Yorou	Cantharellus guineensis		Vulnerable
The IUCN Red List (ver. 3.1, June 2024)	2024	819	Cantharellus solidus De Kesel, Yorou & Buyck	Cantharellus solidus		Vulnerable
The IUCN Red List (ver. 3.1, June 2024)	2024	820	Arrhenia discorosea (Pilát) Zvyagina, A.V.Alexandrova & Bulyonk.	Arrhenia discorosea		Vulnerable
The IUCN Red List (ver. 3.1, June 2024)	2024	821	Tricholoma matsutake (S.Ito & S.Imai) Singer	Tricholoma matsutake		Vulnerable
Vasin AM (2003) Krasnaya kniga Khanty-Mansiyskogo avtonomnogo okruga. [Red Data Book of Khanty-Mansi Autonomous Okrug]. Pakrus, Ekaterinburg, 376 pp. [In Russian]. [ISBN 5-901214-50-1]	2003	822	Cortinarius violaceus (L.) Gray	Cortinarius violaceus	3		agaricoid
Vasin AM (2003) Krasnaya kniga Khanty-Mansiyskogo avtonomnogo okruga. [Red Data Book of Khanty-Mansi Autonomous Okrug]. Pakrus, Ekaterinburg, 376 pp. [In Russian]. [ISBN 5-901214-50-1]	2003	823	Oxyporus populinus (Schumach.) Donk	Oxyporus populinus	3		aphyllophoroid
Vasin AM (2003) Krasnaya kniga Khanty-Mansiyskogo avtonomnogo okruga. [Red Data Book of Khanty-Mansi Autonomous Okrug]. Pakrus, Ekaterinburg, 376 pp. [In Russian]. [ISBN 5-901214-50-1]	2003	824	Phaeolus schweinitzii (Fr.) Pat.	Phaeolus schweinitzii	3		aphyllophoroid
Vasin AM (2003) Krasnaya kniga Khanty-Mansiyskogo avtonomnogo okruga. [Red Data Book of Khanty-Mansi Autonomous Okrug]. Pakrus, Ekaterinburg, 376 pp. [In Russian]. [ISBN 5-901214-50-1]	2003	825	Pycnoporellus fulgens (Fr.) Donk	Pycnoporellus fulgens	3		aphyllophoroid
Vasin AM (2003) Krasnaya kniga Khanty-Mansiyskogo avtonomnogo okruga. [Red Data Book of Khanty-Mansi Autonomous Okrug]. Pakrus, Ekaterinburg, 376 pp. [In Russian]. [ISBN 5-901214-50-1]	2003	826	Abortiporus biennis (Bull.) Singer	Abortiporus biennis	3		aphyllophoroid
Vasin AM (2003) Krasnaya kniga Khanty-Mansiyskogo avtonomnogo okruga. [Red Data Book of Khanty-Mansi Autonomous Okrug]. Pakrus, Ekaterinburg, 376 pp. [In Russian]. [ISBN 5-901214-50-1]	2003	827	Amylocystis lapponica (Romell) Bondartsev & Singer	Amylocystis lapponica	3		aphyllophoroid
Vasin AM (2003) Krasnaya kniga Khanty-Mansiyskogo avtonomnogo okruga. [Red Data Book of Khanty-Mansi Autonomous Okrug]. Pakrus, Ekaterinburg, 376 pp. [In Russian]. [ISBN 5-901214-50-1]	2003	828	Ischnoderma resinosum (Schrad.) P.Karst.	Ischnoderma resinosum	3		aphyllophoroid
Vasin AM (2003) Krasnaya kniga Khanty-Mansiyskogo avtonomnogo okruga. [Red Data Book of Khanty-Mansi Autonomous Okrug]. Pakrus, Ekaterinburg, 376 pp. [In Russian]. [ISBN 5-901214-50-1]	2003	829	Leptoporus mollis (Pers.) Quél.	Leptoporus mollis	3		aphyllophoroid
Vasin AM (2003) Krasnaya kniga Khanty-Mansiyskogo avtonomnogo okruga. [Red Data Book of Khanty-Mansi Autonomous Okrug]. Pakrus, Ekaterinburg, 376 pp. [In Russian]. [ISBN 5-901214-50-1]	2003	830	Sarcodontia spumea (Sowerby) Spirin	Sarcodontia spumea	3		aphyllophoroid
Vasin AM (2003) Krasnaya kniga Khanty-Mansiyskogo avtonomnogo okruga. [Red Data Book of Khanty-Mansi Autonomous Okrug]. Pakrus, Ekaterinburg, 376 pp. [In Russian]. [ISBN 5-901214-50-1]	2003	831	Ganoderma lucidum (Curtis) P.Karst.	Ganoderma lucidum	3		aphyllophoroid
Vasin AM (2003) Krasnaya kniga Khanty-Mansiyskogo avtonomnogo okruga. [Red Data Book of Khanty-Mansi Autonomous Okrug]. Pakrus, Ekaterinburg, 376 pp. [In Russian]. [ISBN 5-901214-50-1]	2003	832	Climacodon septentrionalis (Fr.) P.Karst.	Climacodon septentrionalis	3		aphyllophoroid
Vasin AM (2003) Krasnaya kniga Khanty-Mansiyskogo avtonomnogo okruga. [Red Data Book of Khanty-Mansi Autonomous Okrug]. Pakrus, Ekaterinburg, 376 pp. [In Russian]. [ISBN 5-901214-50-1]	2003	833	Hericium coralloides (Scop.) Pers.	Hericium coralloides	3		aphyllophoroid
Vasin AM (2003) Krasnaya kniga Khanty-Mansiyskogo avtonomnogo okruga. [Red Data Book of Khanty-Mansi Autonomous Okrug]. Pakrus, Ekaterinburg, 376 pp. [In Russian]. [ISBN 5-901214-50-1]	2003	834	Laetiporus sulphureus (Bull.) Murrill	Laetiporus sulphureus	3		aphyllophoroid
Vasin AM (2003) Krasnaya kniga Khanty-Mansiyskogo avtonomnogo okruga. [Red Data Book of Khanty-Mansi Autonomous Okrug]. Pakrus, Ekaterinburg, 376 pp. [In Russian]. [ISBN 5-901214-50-1]	2003	835	Leccinum versipelle (Fr.) Snell	Leccinum versipelle	3		aphyllophoroid
Vasin AM (2003) Krasnaya kniga Khanty-Mansiyskogo avtonomnogo okruga. [Red Data Book of Khanty-Mansi Autonomous Okrug]. Pakrus, Ekaterinburg, 376 pp. [In Russian]. [ISBN 5-901214-50-1]	2003	836	Sarcosoma globosum (Schmidel) Casp.	Sarcosoma globosum	3		discomycetes
Vasin AM (2003) Krasnaya kniga Khanty-Mansiyskogo avtonomnogo okruga. [Red Data Book of Khanty-Mansi Autonomous Okrug]. Pakrus, Ekaterinburg, 376 pp. [In Russian]. [ISBN 5-901214-50-1]	2003	837	Lichenomphalia hudsoniana (H.S.Jenn.) Redhead, Lutzoni, Moncalvo & Vilgalys	Lichenomphalia hudsoniana	3		lichen
Vasin AM (2003) Krasnaya kniga Khanty-Mansiyskogo avtonomnogo okruga. [Red Data Book of Khanty-Mansi Autonomous Okrug]. Pakrus, Ekaterinburg, 376 pp. [In Russian]. [ISBN 5-901214-50-1]	2003	838	Collema subnigrescens Degel.	Collema subnigrescens	3		lichen
Vasin AM (2003) Krasnaya kniga Khanty-Mansiyskogo avtonomnogo okruga. [Red Data Book of Khanty-Mansi Autonomous Okrug]. Pakrus, Ekaterinburg, 376 pp. [In Russian]. [ISBN 5-901214-50-1]	2003	839	Collema nigrescens (Huds.) DC.	Collema nigrescens	3		lichen
Vasin AM (2003) Krasnaya kniga Khanty-Mansiyskogo avtonomnogo okruga. [Red Data Book of Khanty-Mansi Autonomous Okrug]. Pakrus, Ekaterinburg, 376 pp. [In Russian]. [ISBN 5-901214-50-1]	2003	840	Leptogium cyanescens (Ach.) Körb.	Leptogium cyanescens	3		lichen
Vasin AM (2003) Krasnaya kniga Khanty-Mansiyskogo avtonomnogo okruga. [Red Data Book of Khanty-Mansi Autonomous Okrug]. Pakrus, Ekaterinburg, 376 pp. [In Russian]. [ISBN 5-901214-50-1]	2003	841	Pannaria rubiginosa (Ach.) Delise	Pannaria rubiginosa	3		lichen
Vasin AM (2003) Krasnaya kniga Khanty-Mansiyskogo avtonomnogo okruga. [Red Data Book of Khanty-Mansi Autonomous Okrug]. Pakrus, Ekaterinburg, 376 pp. [In Russian]. [ISBN 5-901214-50-1]	2003	842	Asahinea scholanderi (Llano) W.L.Culb. & C.F.Culb.	Asahinea scholanderi	3		lichen
Vasin AM (2003) Krasnaya kniga Khanty-Mansiyskogo avtonomnogo okruga. [Red Data Book of Khanty-Mansi Autonomous Okrug]. Pakrus, Ekaterinburg, 376 pp. [In Russian]. [ISBN 5-901214-50-1]	2003	843	Melanelixia fuliginosa (Fr. ex Duby) O.Blanco, A.Crespo, Divakar, Essl., D.Hawksw. & Lumbsch	Melanelixia fuliginosa	3		lichen
Vasin AM (2003) Krasnaya kniga Khanty-Mansiyskogo avtonomnogo okruga. [Red Data Book of Khanty-Mansi Autonomous Okrug]. Pakrus, Ekaterinburg, 376 pp. [In Russian]. [ISBN 5-901214-50-1]	2003	844	Parmelina tiliacea (Hoffm.) Hale	Parmelina tiliacea	3		lichen
Vasin AM (2003) Krasnaya kniga Khanty-Mansiyskogo avtonomnogo okruga. [Red Data Book of Khanty-Mansi Autonomous Okrug]. Pakrus, Ekaterinburg, 376 pp. [In Russian]. [ISBN 5-901214-50-1]	2003	845	Tuckneraria laureri (Kremp.) Randlane & A.Thell	Tuckneraria laureri	3		lichen
Vasin AM (2003) Krasnaya kniga Khanty-Mansiyskogo avtonomnogo okruga. [Red Data Book of Khanty-Mansi Autonomous Okrug]. Pakrus, Ekaterinburg, 376 pp. [In Russian]. [ISBN 5-901214-50-1]	2003	846	Usnea barbata (L.) Weber ex F.H.Wigg	Usnea barbata	3		lichen
Vasin AM (2003) Krasnaya kniga Khanty-Mansiyskogo avtonomnogo okruga. [Red Data Book of Khanty-Mansi Autonomous Okrug]. Pakrus, Ekaterinburg, 376 pp. [In Russian]. [ISBN 5-901214-50-1]	2003	847	Usnea foveata Vain.	Usnea foveata	3		lichen
Vasin AM (2003) Krasnaya kniga Khanty-Mansiyskogo avtonomnogo okruga. [Red Data Book of Khanty-Mansi Autonomous Okrug]. Pakrus, Ekaterinburg, 376 pp. [In Russian]. [ISBN 5-901214-50-1]	2003	848	Evernia prunastri (L.) Ach.	Evernia prunastri	3		lichen
Vasin AM (2003) Krasnaya kniga Khanty-Mansiyskogo avtonomnogo okruga. [Red Data Book of Khanty-Mansi Autonomous Okrug]. Pakrus, Ekaterinburg, 376 pp. [In Russian]. [ISBN 5-901214-50-1]	2003	849	Phaeophyscia hispidula (Ach.) Essl.	Phaeophyscia hispidula	3		lichen
Vasin AM (2003) Krasnaya kniga Khanty-Mansiyskogo avtonomnogo okruga. [Red Data Book of Khanty-Mansi Autonomous Okrug]. Pakrus, Ekaterinburg, 376 pp. [In Russian]. [ISBN 5-901214-50-1]	2003	850	Ramalina farinacea (L.) Ach.	Ramalina farinacea	3		lichen
Vasin AM (2003) Krasnaya kniga Khanty-Mansiyskogo avtonomnogo okruga. [Red Data Book of Khanty-Mansi Autonomous Okrug]. Pakrus, Ekaterinburg, 376 pp. [In Russian]. [ISBN 5-901214-50-1]	2003	851	Fomitopsis officinalis (Vill.) Bondartsev & Singer	Fomitopsis officinalis	2		aphyllophoroid
Vasin AM (2003) Krasnaya kniga Khanty-Mansiyskogo avtonomnogo okruga. [Red Data Book of Khanty-Mansi Autonomous Okrug]. Pakrus, Ekaterinburg, 376 pp. [In Russian]. [ISBN 5-901214-50-1]	2003	852	Bryoria fuscescens (Gyeln.) Brodo & D.Hawksw.	Bryoria fuscescens	2		lichen
Vasin AM (2003) Krasnaya kniga Khanty-Mansiyskogo avtonomnogo okruga. [Red Data Book of Khanty-Mansi Autonomous Okrug]. Pakrus, Ekaterinburg, 376 pp. [In Russian]. [ISBN 5-901214-50-1]	2003	853	Antrodiella foliaceodentata (Nikol.) Gilb. & Ryvarden	Antrodiella foliaceodentata	monitored		aphyllophoroid
Vasin AM (2003) Krasnaya kniga Khanty-Mansiyskogo avtonomnogo okruga. [Red Data Book of Khanty-Mansi Autonomous Okrug]. Pakrus, Ekaterinburg, 376 pp. [In Russian]. [ISBN 5-901214-50-1]	2003	854	Cerioporus scutellatus (Schwein.) Zmitr.	Cerioporus scutellatus	monitored		aphyllophoroid
Vasin AM (2003) Krasnaya kniga Khanty-Mansiyskogo avtonomnogo okruga. [Red Data Book of Khanty-Mansi Autonomous Okrug]. Pakrus, Ekaterinburg, 376 pp. [In Russian]. [ISBN 5-901214-50-1]	2003	855	Haploporus odorus (Sommerf.) Bondartsev & Singer	Haploporus odorus	monitored		aphyllophoroid
Vasin AM (2003) Krasnaya kniga Khanty-Mansiyskogo avtonomnogo okruga. [Red Data Book of Khanty-Mansi Autonomous Okrug]. Pakrus, Ekaterinburg, 376 pp. [In Russian]. [ISBN 5-901214-50-1]	2003	856	Trametopsis cervina (Schwein.) Tomšovský	Trametopsis cervina	monitored		aphyllophoroid
Vasin AM (2003) Krasnaya kniga Khanty-Mansiyskogo avtonomnogo okruga. [Red Data Book of Khanty-Mansi Autonomous Okrug]. Pakrus, Ekaterinburg, 376 pp. [In Russian]. [ISBN 5-901214-50-1]	2003	857	Pilatotrama ljubarskyi (Pilát) Zmitrovich	Pilatotrama ljubarskyi	monitored		aphyllophoroid
Vasin AM (2003) Krasnaya kniga Khanty-Mansiyskogo avtonomnogo okruga. [Red Data Book of Khanty-Mansi Autonomous Okrug]. Pakrus, Ekaterinburg, 376 pp. [In Russian]. [ISBN 5-901214-50-1]	2003	858	Pappia fissilis (Berk. & M.A.Curtis) Zmitr.	Pappia fissilis	monitored		aphyllophoroid
Vasin AM (2003) Krasnaya kniga Khanty-Mansiyskogo avtonomnogo okruga. [Red Data Book of Khanty-Mansi Autonomous Okrug]. Pakrus, Ekaterinburg, 376 pp. [In Russian]. [ISBN 5-901214-50-1]	2003	859	Inonotus leporinus (Fr.) Gilb. & Ryvarden	Inonotus leporinus	monitored		aphyllophoroid
Vasin AM (2003) Krasnaya kniga Khanty-Mansiyskogo avtonomnogo okruga. [Red Data Book of Khanty-Mansi Autonomous Okrug]. Pakrus, Ekaterinburg, 376 pp. [In Russian]. [ISBN 5-901214-50-1]	2003	860	Favolus pseudobetulinus (Murashk. ex Pilát) Sotome & T.Hatt.	Favolus pseudobetulinus	monitored		aphyllophoroid
Vasin AM (2003) Krasnaya kniga Khanty-Mansiyskogo avtonomnogo okruga. [Red Data Book of Khanty-Mansi Autonomous Okrug]. Pakrus, Ekaterinburg, 376 pp. [In Russian]. [ISBN 5-901214-50-1]	2003	861	Polyporus squamosus Huds.	Polyporus squamosus	monitored		aphyllophoroid
Vasin AM, Vasina AL (2013) Krasnaya kniga Khanty-Mansiyskogo Avtonomnogo Okruga - Yugry. [Red Data Book of Khanty-Mansi Autonomous Okrug-Yugra]. Basko, Ekaterinburg, 460 pp. [In Russian]. [ISBN 978-5-91356-224-1]	2013	862	Bovista limosa Rostr.	Bovista limosa	monitored		gasteroid
Vasin AM, Vasina AL (2013) Krasnaya kniga Khanty-Mansiyskogo Avtonomnogo Okruga - Yugry. [Red Data Book of Khanty-Mansi Autonomous Okrug-Yugra]. Basko, Ekaterinburg, 460 pp. [In Russian]. [ISBN 978-5-91356-224-1]	2013	863	Clavulinopsis corniculata (Schaeff.) Corner	Clavulinopsis corniculata	monitored		aphyllophoroid
Vasin AM, Vasina AL (2013) Krasnaya kniga Khanty-Mansiyskogo Avtonomnogo Okruga - Yugry. [Red Data Book of Khanty-Mansi Autonomous Okrug-Yugra]. Basko, Ekaterinburg, 460 pp. [In Russian]. [ISBN 978-5-91356-224-1]	2013	864	Diplomitoporus crustulinus (Bres.) Domański	Diplomitoporus crustulinus	monitored		aphyllophoroid
Vasin AM, Vasina AL (2013) Krasnaya kniga Khanty-Mansiyskogo Avtonomnogo Okruga - Yugry. [Red Data Book of Khanty-Mansi Autonomous Okrug-Yugra]. Basko, Ekaterinburg, 460 pp. [In Russian]. [ISBN 978-5-91356-224-1]	2013	865	Entoloma poliopus (Romagn.) Noordel.	Entoloma poliopus	monitored		agaricoid
Vasin AM, Vasina AL (2013) Krasnaya kniga Khanty-Mansiyskogo Avtonomnogo Okruga - Yugry. [Red Data Book of Khanty-Mansi Autonomous Okrug-Yugra]. Basko, Ekaterinburg, 460 pp. [In Russian]. [ISBN 978-5-91356-224-1]	2013	866	Hericium coralloides (Scop.) Pers.	Hericium coralloides	monitored		aphyllophoroid
Vasin AM, Vasina AL (2013) Krasnaya kniga Khanty-Mansiyskogo Avtonomnogo Okruga - Yugry. [Red Data Book of Khanty-Mansi Autonomous Okrug-Yugra]. Basko, Ekaterinburg, 460 pp. [In Russian]. [ISBN 978-5-91356-224-1]	2013	867	Ischnoderma benzoinum (Wahlenb.) P.Karst.	Ischnoderma benzoinum	monitored		aphyllophoroid
Vasin AM, Vasina AL (2013) Krasnaya kniga Khanty-Mansiyskogo Avtonomnogo Okruga - Yugry. [Red Data Book of Khanty-Mansi Autonomous Okrug-Yugra]. Basko, Ekaterinburg, 460 pp. [In Russian]. [ISBN 978-5-91356-224-1]	2013	868	Leptoporus mollis (Pers.) Quél.	Leptoporus mollis	monitored		aphyllophoroid
Vasin AM, Vasina AL (2013) Krasnaya kniga Khanty-Mansiyskogo Avtonomnogo Okruga - Yugry. [Red Data Book of Khanty-Mansi Autonomous Okrug-Yugra]. Basko, Ekaterinburg, 460 pp. [In Russian]. [ISBN 978-5-91356-224-1]	2013	869	Metuloidea murashkinskyi (Burt) Miettinen & Spirin	Metuloidea murashkinskyi	monitored		aphyllophoroid
Vasin AM, Vasina AL (2013) Krasnaya kniga Khanty-Mansiyskogo Avtonomnogo Okruga - Yugry. [Red Data Book of Khanty-Mansi Autonomous Okrug-Yugra]. Basko, Ekaterinburg, 460 pp. [In Russian]. [ISBN 978-5-91356-224-1]	2013	870	Neolecta vitellina (Bres.) Korf & J.K.Rogers	Neolecta vitellina	monitored		discomycetes
Vasin AM, Vasina AL (2013) Krasnaya kniga Khanty-Mansiyskogo Avtonomnogo Okruga - Yugry. [Red Data Book of Khanty-Mansi Autonomous Okrug-Yugra]. Basko, Ekaterinburg, 460 pp. [In Russian]. [ISBN 978-5-91356-224-1]	2013	871	Inonotus leporinus (Fr.) Gilb. & Ryvarden	Inonotus leporinus	monitored		aphyllophoroid
Vasin AM, Vasina AL (2013) Krasnaya kniga Khanty-Mansiyskogo Avtonomnogo Okruga - Yugry. [Red Data Book of Khanty-Mansi Autonomous Okrug-Yugra]. Basko, Ekaterinburg, 460 pp. [In Russian]. [ISBN 978-5-91356-224-1]	2013	872	Phellinidium ferrugineofuscum (P.Karst.) Fiasson & Niemelä	Phellinidium ferrugineofuscum	monitored		aphyllophoroid
Vasin AM, Vasina AL (2013) Krasnaya kniga Khanty-Mansiyskogo Avtonomnogo Okruga - Yugry. [Red Data Book of Khanty-Mansi Autonomous Okrug-Yugra]. Basko, Ekaterinburg, 460 pp. [In Russian]. [ISBN 978-5-91356-224-1]	2013	873	Picipes tubaeformis (P.Karst.) Zmitr. & Kovalenko	Picipes tubaeformis	monitored		aphyllophoroid
Vasin AM, Vasina AL (2013) Krasnaya kniga Khanty-Mansiyskogo Avtonomnogo Okruga - Yugry. [Red Data Book of Khanty-Mansi Autonomous Okrug-Yugra]. Basko, Ekaterinburg, 460 pp. [In Russian]. [ISBN 978-5-91356-224-1]	2013	874	Pseudohydnum gelatinosum (Scop.) P.Karst.	Pseudohydnum gelatinosum	monitored		heterobasidiomycetes
Vasin AM, Vasina AL (2013) Krasnaya kniga Khanty-Mansiyskogo Avtonomnogo Okruga - Yugry. [Red Data Book of Khanty-Mansi Autonomous Okrug-Yugra]. Basko, Ekaterinburg, 460 pp. [In Russian]. [ISBN 978-5-91356-224-1]	2013	875	Pycnoporellus fulgens (Fr.) Donk	Pycnoporellus fulgens	monitored		aphyllophoroid
Vasin AM, Vasina AL (2013) Krasnaya kniga Khanty-Mansiyskogo Avtonomnogo Okruga - Yugry. [Red Data Book of Khanty-Mansi Autonomous Okrug-Yugra]. Basko, Ekaterinburg, 460 pp. [In Russian]. [ISBN 978-5-91356-224-1]	2013	876	Sarcoleotia globosa (Sommerf.) Korf	Sarcoleotia globosa	monitored		discomycetes
Vasin AM, Vasina AL (2013) Krasnaya kniga Khanty-Mansiyskogo Avtonomnogo Okruga - Yugry. [Red Data Book of Khanty-Mansi Autonomous Okrug-Yugra]. Basko, Ekaterinburg, 460 pp. [In Russian]. [ISBN 978-5-91356-224-1]	2013	877	Bryoria bicolor (Hoffm.) Brodo & D.Hawksw.	Bryoria bicolor	3		lichen
Vasin AM, Vasina AL (2013) Krasnaya kniga Khanty-Mansiyskogo Avtonomnogo Okruga - Yugry. [Red Data Book of Khanty-Mansi Autonomous Okrug-Yugra]. Basko, Ekaterinburg, 460 pp. [In Russian]. [ISBN 978-5-91356-224-1]	2013	878	Bryoria capillaris (Ach.) Brodo & D.Hawksw.	Bryoria capillaris	3		lichen
Vasin AM, Vasina AL (2013) Krasnaya kniga Khanty-Mansiyskogo Avtonomnogo Okruga - Yugry. [Red Data Book of Khanty-Mansi Autonomous Okrug-Yugra]. Basko, Ekaterinburg, 460 pp. [In Russian]. [ISBN 978-5-91356-224-1]	2013	879	Cetrelia alaskana (C.F.Culb. & W.L.Culb.) W.L.Culb. & C.F.Culb.	Cetrelia alaskana	3		lichen
Vasin AM, Vasina AL (2013) Krasnaya kniga Khanty-Mansiyskogo Avtonomnogo Okruga - Yugry. [Red Data Book of Khanty-Mansi Autonomous Okrug-Yugra]. Basko, Ekaterinburg, 460 pp. [In Russian]. [ISBN 978-5-91356-224-1]	2013	880	Collema nigrescens (Huds.) DC.	Collema nigrescens	3		lichen
Vasin AM, Vasina AL (2013) Krasnaya kniga Khanty-Mansiyskogo Avtonomnogo Okruga - Yugry. [Red Data Book of Khanty-Mansi Autonomous Okrug-Yugra]. Basko, Ekaterinburg, 460 pp. [In Russian]. [ISBN 978-5-91356-224-1]	2013	881	Collema subflaccidum Degel.	Collema subflaccidum	3		lichen
Vasin AM, Vasina AL (2013) Krasnaya kniga Khanty-Mansiyskogo Avtonomnogo Okruga - Yugry. [Red Data Book of Khanty-Mansi Autonomous Okrug-Yugra]. Basko, Ekaterinburg, 460 pp. [In Russian]. [ISBN 978-5-91356-224-1]	2013	882	Collema subnigrescens Degel.	Collema subnigrescens	3		lichen
Vasin AM, Vasina AL (2013) Krasnaya kniga Khanty-Mansiyskogo Avtonomnogo Okruga - Yugry. [Red Data Book of Khanty-Mansi Autonomous Okrug-Yugra]. Basko, Ekaterinburg, 460 pp. [In Russian]. [ISBN 978-5-91356-224-1]	2013	883	Ricasolia amplissima (Scop.) De Not.	Ricasolia amplissima	3		lichen
Vasin AM, Vasina AL (2013) Krasnaya kniga Khanty-Mansiyskogo Avtonomnogo Okruga - Yugry. [Red Data Book of Khanty-Mansi Autonomous Okrug-Yugra]. Basko, Ekaterinburg, 460 pp. [In Russian]. [ISBN 978-5-91356-224-1]	2013	884	Evernia prunastri (L.) Ach.	Evernia prunastri	3		lichen
Vasin AM, Vasina AL (2013) Krasnaya kniga Khanty-Mansiyskogo Avtonomnogo Okruga - Yugry. [Red Data Book of Khanty-Mansi Autonomous Okrug-Yugra]. Basko, Ekaterinburg, 460 pp. [In Russian]. [ISBN 978-5-91356-224-1]	2013	885	Leptogium azureum (Sw.) Mont.	Leptogium azureum	3		lichen
Vasin AM, Vasina AL (2013) Krasnaya kniga Khanty-Mansiyskogo Avtonomnogo Okruga - Yugry. [Red Data Book of Khanty-Mansi Autonomous Okrug-Yugra]. Basko, Ekaterinburg, 460 pp. [In Russian]. [ISBN 978-5-91356-224-1]	2013	886	Leptogium cyanescens (Ach.) Körb.	Leptogium cyanescens	3		lichen
Vasin AM, Vasina AL (2013) Krasnaya kniga Khanty-Mansiyskogo Avtonomnogo Okruga - Yugry. [Red Data Book of Khanty-Mansi Autonomous Okrug-Yugra]. Basko, Ekaterinburg, 460 pp. [In Russian]. [ISBN 978-5-91356-224-1]	2013	887	Lichenomphalia hudsoniana (H.S.Jenn.) Redhead, Lutzoni, Moncalvo & Vilgalys	Lichenomphalia hudsoniana	3		agaricoid
Vasin AM, Vasina AL (2013) Krasnaya kniga Khanty-Mansiyskogo Avtonomnogo Okruga - Yugry. [Red Data Book of Khanty-Mansi Autonomous Okrug-Yugra]. Basko, Ekaterinburg, 460 pp. [In Russian]. [ISBN 978-5-91356-224-1]	2013	888	Lobaria pulmonaria (L.) Hoffm.	Lobaria pulmonaria	3		lichen
Vasin AM, Vasina AL (2013) Krasnaya kniga Khanty-Mansiyskogo Avtonomnogo Okruga - Yugry. [Red Data Book of Khanty-Mansi Autonomous Okrug-Yugra]. Basko, Ekaterinburg, 460 pp. [In Russian]. [ISBN 978-5-91356-224-1]	2013	889	Melanelixia fuliginosa (Fr. ex Duby) O.Blanco, A.Crespo, Divakar, Essl., D.Hawksw. & Lumbsch	Melanelixia fuliginosa	3		lichen
Vasin AM, Vasina AL (2013) Krasnaya kniga Khanty-Mansiyskogo Avtonomnogo Okruga - Yugry. [Red Data Book of Khanty-Mansi Autonomous Okrug-Yugra]. Basko, Ekaterinburg, 460 pp. [In Russian]. [ISBN 978-5-91356-224-1]	2013	890	Normandina pulchella (Borrer) Nyl.	Normandina pulchella	3		lichen
Vasin AM, Vasina AL (2013) Krasnaya kniga Khanty-Mansiyskogo Avtonomnogo Okruga - Yugry. [Red Data Book of Khanty-Mansi Autonomous Okrug-Yugra]. Basko, Ekaterinburg, 460 pp. [In Russian]. [ISBN 978-5-91356-224-1]	2013	891	Pannaria conoplea (Ach.) Bory	Pannaria conoplea	3		lichen
Vasin AM, Vasina AL (2013) Krasnaya kniga Khanty-Mansiyskogo Avtonomnogo Okruga - Yugry. [Red Data Book of Khanty-Mansi Autonomous Okrug-Yugra]. Basko, Ekaterinburg, 460 pp. [In Russian]. [ISBN 978-5-91356-224-1]	2013	892	Pannaria rubiginosa (Ach.) Delise	Pannaria rubiginosa	3		lichen
Vasin AM, Vasina AL (2013) Krasnaya kniga Khanty-Mansiyskogo Avtonomnogo Okruga - Yugry. [Red Data Book of Khanty-Mansi Autonomous Okrug-Yugra]. Basko, Ekaterinburg, 460 pp. [In Russian]. [ISBN 978-5-91356-224-1]	2013	893	Parmelina tiliacea (Hoffm.) Hale	Parmelina tiliacea	3		lichen
Vasin AM, Vasina AL (2013) Krasnaya kniga Khanty-Mansiyskogo Avtonomnogo Okruga - Yugry. [Red Data Book of Khanty-Mansi Autonomous Okrug-Yugra]. Basko, Ekaterinburg, 460 pp. [In Russian]. [ISBN 978-5-91356-224-1]	2013	894	Phaeophyscia hispidula (Ach.) Essl.	Phaeophyscia hispidula	3		lichen
Vasin AM, Vasina AL (2013) Krasnaya kniga Khanty-Mansiyskogo Avtonomnogo Okruga - Yugry. [Red Data Book of Khanty-Mansi Autonomous Okrug-Yugra]. Basko, Ekaterinburg, 460 pp. [In Russian]. [ISBN 978-5-91356-224-1]	2013	895	Pyxine sorediata (Ach.) Mont.	Pyxine sorediata	3		lichen
Vasin AM, Vasina AL (2013) Krasnaya kniga Khanty-Mansiyskogo Avtonomnogo Okruga - Yugry. [Red Data Book of Khanty-Mansi Autonomous Okrug-Yugra]. Basko, Ekaterinburg, 460 pp. [In Russian]. [ISBN 978-5-91356-224-1]	2013	896	Ramalina farinacea (L.) Ach.	Ramalina farinacea	3		lichen
Vasin AM, Vasina AL (2013) Krasnaya kniga Khanty-Mansiyskogo Avtonomnogo Okruga - Yugry. [Red Data Book of Khanty-Mansi Autonomous Okrug-Yugra]. Basko, Ekaterinburg, 460 pp. [In Russian]. [ISBN 978-5-91356-224-1]	2013	897	Ramalina sinensis Jatta	Ramalina sinensis	3		lichen
Vasin AM, Vasina AL (2013) Krasnaya kniga Khanty-Mansiyskogo Avtonomnogo Okruga - Yugry. [Red Data Book of Khanty-Mansi Autonomous Okrug-Yugra]. Basko, Ekaterinburg, 460 pp. [In Russian]. [ISBN 978-5-91356-224-1]	2013	898	Scytinium fragrans (Sm.) Otálora, P.M.Jørg. & Wedin	Scytinium fragrans	3		lichen
Vasin AM, Vasina AL (2013) Krasnaya kniga Khanty-Mansiyskogo Avtonomnogo Okruga - Yugry. [Red Data Book of Khanty-Mansi Autonomous Okrug-Yugra]. Basko, Ekaterinburg, 460 pp. [In Russian]. [ISBN 978-5-91356-224-1]	2013	899	Tuckneraria laureri (Kremp.) Randlane & A.Thell	Tuckneraria laureri	3		lichen
Vasin AM, Vasina AL (2013) Krasnaya kniga Khanty-Mansiyskogo Avtonomnogo Okruga - Yugry. [Red Data Book of Khanty-Mansi Autonomous Okrug-Yugra]. Basko, Ekaterinburg, 460 pp. [In Russian]. [ISBN 978-5-91356-224-1]	2013	900	Usnea barbata (L.) Weber ex F.H.Wigg	Usnea barbata	3		lichen
Vasin AM, Vasina AL (2013) Krasnaya kniga Khanty-Mansiyskogo Avtonomnogo Okruga - Yugry. [Red Data Book of Khanty-Mansi Autonomous Okrug-Yugra]. Basko, Ekaterinburg, 460 pp. [In Russian]. [ISBN 978-5-91356-224-1]	2013	901	Usnea intermedia (A.Massal.) Jatta	Usnea intermedia	3		lichen
Vasin AM, Vasina AL (2013) Krasnaya kniga Khanty-Mansiyskogo Avtonomnogo Okruga - Yugry. [Red Data Book of Khanty-Mansi Autonomous Okrug-Yugra]. Basko, Ekaterinburg, 460 pp. [In Russian]. [ISBN 978-5-91356-224-1]	2013	902	Desarmillaria ectypa (Fr.) R.A.Koch & Aime	Desarmillaria ectypa	2		agaricoid
Vasin AM, Vasina AL (2013) Krasnaya kniga Khanty-Mansiyskogo Avtonomnogo Okruga - Yugry. [Red Data Book of Khanty-Mansi Autonomous Okrug-Yugra]. Basko, Ekaterinburg, 460 pp. [In Russian]. [ISBN 978-5-91356-224-1]	2013	903	Fomitopsis officinalis (Vill.) Bondartsev & Singer	Fomitopsis officinalis	2		aphyllophoroid
Vasin AM, Vasina AL (2013) Krasnaya kniga Khanty-Mansiyskogo Avtonomnogo Okruga - Yugry. [Red Data Book of Khanty-Mansi Autonomous Okrug-Yugra]. Basko, Ekaterinburg, 460 pp. [In Russian]. [ISBN 978-5-91356-224-1]	2013	904	Amylocystis lapponica (Romell) Bondartsev & Singer	Amylocystis lapponica	3		aphyllophoroid
Vasin AM, Vasina AL (2013) Krasnaya kniga Khanty-Mansiyskogo Avtonomnogo Okruga - Yugry. [Red Data Book of Khanty-Mansi Autonomous Okrug-Yugra]. Basko, Ekaterinburg, 460 pp. [In Russian]. [ISBN 978-5-91356-224-1]	2013	905	Antrodiella foliaceodentata (Nikol.) Gilb. & Ryvarden	Antrodiella foliaceodentata	3		aphyllophoroid
Vasin AM, Vasina AL (2013) Krasnaya kniga Khanty-Mansiyskogo Avtonomnogo Okruga - Yugry. [Red Data Book of Khanty-Mansi Autonomous Okrug-Yugra]. Basko, Ekaterinburg, 460 pp. [In Russian]. [ISBN 978-5-91356-224-1]	2013	906	Arrhenia discorosea (Pilát) Zvyagina, A.V.Alexandrova & Bulyonk.	Arrhenia discorosea	3		agaricoid
Vasin AM, Vasina AL (2013) Krasnaya kniga Khanty-Mansiyskogo Avtonomnogo Okruga - Yugry. [Red Data Book of Khanty-Mansi Autonomous Okrug-Yugra]. Basko, Ekaterinburg, 460 pp. [In Russian]. [ISBN 978-5-91356-224-1]	2013	907	Arrhenia peltigerina (Peck) Redhead, Lutzoni, Moncalvo & Vilgalys	Arrhenia peltigerina	3		agaricoid
Vasin AM, Vasina AL (2013) Krasnaya kniga Khanty-Mansiyskogo Avtonomnogo Okruga - Yugry. [Red Data Book of Khanty-Mansi Autonomous Okrug-Yugra]. Basko, Ekaterinburg, 460 pp. [In Russian]. [ISBN 978-5-91356-224-1]	2013	908	Ascocoryne turficola (Boud.) Korf	Ascocoryne turficola	3		discomycetes
Vasin AM, Vasina AL (2013) Krasnaya kniga Khanty-Mansiyskogo Avtonomnogo Okruga - Yugry. [Red Data Book of Khanty-Mansi Autonomous Okrug-Yugra]. Basko, Ekaterinburg, 460 pp. [In Russian]. [ISBN 978-5-91356-224-1]	2013	909	Boletopsis grisea (Peck) Bondartsev & Singer	Boletopsis grisea	3		aphyllophoroid
Vasin AM, Vasina AL (2013) Krasnaya kniga Khanty-Mansiyskogo Avtonomnogo Okruga - Yugry. [Red Data Book of Khanty-Mansi Autonomous Okrug-Yugra]. Basko, Ekaterinburg, 460 pp. [In Russian]. [ISBN 978-5-91356-224-1]	2013	910	Chrysomphalina chrysophylla (Fr.) Clémençon	Chrysomphalina chrysophylla	3		agaricoid
Vasin AM, Vasina AL (2013) Krasnaya kniga Khanty-Mansiyskogo Avtonomnogo Okruga - Yugry. [Red Data Book of Khanty-Mansi Autonomous Okrug-Yugra]. Basko, Ekaterinburg, 460 pp. [In Russian]. [ISBN 978-5-91356-224-1]	2013	911	Clavariadelphus pistillaris (L.) Donk	Clavariadelphus pistillaris	3		aphyllophoroid
Vasin AM, Vasina AL (2013) Krasnaya kniga Khanty-Mansiyskogo Avtonomnogo Okruga - Yugry. [Red Data Book of Khanty-Mansi Autonomous Okrug-Yugra]. Basko, Ekaterinburg, 460 pp. [In Russian]. [ISBN 978-5-91356-224-1]	2013	912	Clavariadelphus truncatus Donk	Clavariadelphus truncatus	3		aphyllophoroid
Vasin AM, Vasina AL (2013) Krasnaya kniga Khanty-Mansiyskogo Avtonomnogo Okruga - Yugry. [Red Data Book of Khanty-Mansi Autonomous Okrug-Yugra]. Basko, Ekaterinburg, 460 pp. [In Russian]. [ISBN 978-5-91356-224-1]	2013	913	Cortinarius violaceus (L.) Gray	Cortinarius violaceus	3		agaricoid
Vasin AM, Vasina AL (2013) Krasnaya kniga Khanty-Mansiyskogo Avtonomnogo Okruga - Yugry. [Red Data Book of Khanty-Mansi Autonomous Okrug-Yugra]. Basko, Ekaterinburg, 460 pp. [In Russian]. [ISBN 978-5-91356-224-1]	2013	914	Erastia salmonicolor (Berk. & M.A.Curtis) Niemelä & Kinnunen	Erastia salmonicolor	3		aphyllophoroid
Vasin AM, Vasina AL (2013) Krasnaya kniga Khanty-Mansiyskogo Avtonomnogo Okruga - Yugry. [Red Data Book of Khanty-Mansi Autonomous Okrug-Yugra]. Basko, Ekaterinburg, 460 pp. [In Russian]. [ISBN 978-5-91356-224-1]	2013	915	Favolus pseudobetulinus (Murashk. ex Pilát) Sotome & T.Hatt.	Favolus pseudobetulinus	3		aphyllophoroid
Vasin AM, Vasina AL (2013) Krasnaya kniga Khanty-Mansiyskogo Avtonomnogo Okruga - Yugry. [Red Data Book of Khanty-Mansi Autonomous Okrug-Yugra]. Basko, Ekaterinburg, 460 pp. [In Russian]. [ISBN 978-5-91356-224-1]	2013	916	Ganoderma lucidum (Curtis) P.Karst.	Ganoderma lucidum	3		aphyllophoroid
Vasin AM, Vasina AL (2013) Krasnaya kniga Khanty-Mansiyskogo Avtonomnogo Okruga - Yugry. [Red Data Book of Khanty-Mansi Autonomous Okrug-Yugra]. Basko, Ekaterinburg, 460 pp. [In Russian]. [ISBN 978-5-91356-224-1]	2013	917	Gomphidius flavipes Peck	Gomphidius flavipes	3		agaricoid
Vasin AM, Vasina AL (2013) Krasnaya kniga Khanty-Mansiyskogo Avtonomnogo Okruga - Yugry. [Red Data Book of Khanty-Mansi Autonomous Okrug-Yugra]. Basko, Ekaterinburg, 460 pp. [In Russian]. [ISBN 978-5-91356-224-1]	2013	918	Gomphus clavatus (Pers.) Gray	Gomphus clavatus	3		aphyllophoroid
Vasin AM, Vasina AL (2013) Krasnaya kniga Khanty-Mansiyskogo Avtonomnogo Okruga - Yugry. [Red Data Book of Khanty-Mansi Autonomous Okrug-Yugra]. Basko, Ekaterinburg, 460 pp. [In Russian]. [ISBN 978-5-91356-224-1]	2013	919	Gyroporus cyanescens (Bull.) Quél.	Gyroporus cyanescens	3		agaricoid
Vasin AM, Vasina AL (2013) Krasnaya kniga Khanty-Mansiyskogo Avtonomnogo Okruga - Yugry. [Red Data Book of Khanty-Mansi Autonomous Okrug-Yugra]. Basko, Ekaterinburg, 460 pp. [In Russian]. [ISBN 978-5-91356-224-1]	2013	920	Haploporus odorus (Sommerf.) Bondartsev & Singer	Haploporus odorus	3		aphyllophoroid
Vasin AM, Vasina AL (2013) Krasnaya kniga Khanty-Mansiyskogo Avtonomnogo Okruga - Yugry. [Red Data Book of Khanty-Mansi Autonomous Okrug-Yugra]. Basko, Ekaterinburg, 460 pp. [In Russian]. [ISBN 978-5-91356-224-1]	2013	921	Hericium cirrhatum (Pers.) Nikol.	Hericium cirrhatum	3		aphyllophoroid
Vasin AM, Vasina AL (2013) Krasnaya kniga Khanty-Mansiyskogo Avtonomnogo Okruga - Yugry. [Red Data Book of Khanty-Mansi Autonomous Okrug-Yugra]. Basko, Ekaterinburg, 460 pp. [In Russian]. [ISBN 978-5-91356-224-1]	2013	922	Hericium erinaceus (Bull.) Pers.	Hericium erinaceus	3		aphyllophoroid
Vasin AM, Vasina AL (2013) Krasnaya kniga Khanty-Mansiyskogo Avtonomnogo Okruga - Yugry. [Red Data Book of Khanty-Mansi Autonomous Okrug-Yugra]. Basko, Ekaterinburg, 460 pp. [In Russian]. [ISBN 978-5-91356-224-1]	2013	923	Lentinus pilososquamulosus Lj.N.Vassiljeva	Lentinus pilososquamulosus	3		agaricoid
Vasin AM, Vasina AL (2013) Krasnaya kniga Khanty-Mansiyskogo Avtonomnogo Okruga - Yugry. [Red Data Book of Khanty-Mansi Autonomous Okrug-Yugra]. Basko, Ekaterinburg, 460 pp. [In Russian]. [ISBN 978-5-91356-224-1]	2013	924	Onnia tomentosa (Fr.) P.Karst.	Onnia tomentosa	3		aphyllophoroid
Vasin AM, Vasina AL (2013) Krasnaya kniga Khanty-Mansiyskogo Avtonomnogo Okruga - Yugry. [Red Data Book of Khanty-Mansi Autonomous Okrug-Yugra]. Basko, Ekaterinburg, 460 pp. [In Russian]. [ISBN 978-5-91356-224-1]	2013	925	Rigidoporus crocatus (Pat.) Ryvarden	Rigidoporus crocatus	3		aphyllophoroid
Vasin AM, Vasina AL (2013) Krasnaya kniga Khanty-Mansiyskogo Avtonomnogo Okruga - Yugry. [Red Data Book of Khanty-Mansi Autonomous Okrug-Yugra]. Basko, Ekaterinburg, 460 pp. [In Russian]. [ISBN 978-5-91356-224-1]	2013	926	Pluteus fenzlii (Schulzer) Corriol & P.-A.Moreau	Pluteus fenzlii	3		agaricoid
Vasin AM, Vasina AL (2013) Krasnaya kniga Khanty-Mansiyskogo Avtonomnogo Okruga - Yugry. [Red Data Book of Khanty-Mansi Autonomous Okrug-Yugra]. Basko, Ekaterinburg, 460 pp. [In Russian]. [ISBN 978-5-91356-224-1]	2013	927	Poriella subacida (Peck) C.L.Zhao	Poriella subacida	3		aphyllophoroid
Vasin AM, Vasina AL (2013) Krasnaya kniga Khanty-Mansiyskogo Avtonomnogo Okruga - Yugry. [Red Data Book of Khanty-Mansi Autonomous Okrug-Yugra]. Basko, Ekaterinburg, 460 pp. [In Russian]. [ISBN 978-5-91356-224-1]	2013	928	Ramaria fennica (P.Karst.) Ricken	Ramaria fennica	3		aphyllophoroid
Vasin AM, Vasina AL (2013) Krasnaya kniga Khanty-Mansiyskogo Avtonomnogo Okruga - Yugry. [Red Data Book of Khanty-Mansi Autonomous Okrug-Yugra]. Basko, Ekaterinburg, 460 pp. [In Russian]. [ISBN 978-5-91356-224-1]	2013	929	Ramaria rubella (Schaeff.) R.H.Petersen	Ramaria rubella	3		aphyllophoroid
Vasin AM, Vasina AL (2013) Krasnaya kniga Khanty-Mansiyskogo Avtonomnogo Okruga - Yugry. [Red Data Book of Khanty-Mansi Autonomous Okrug-Yugra]. Basko, Ekaterinburg, 460 pp. [In Russian]. [ISBN 978-5-91356-224-1]	2013	930	Sarcosoma globosum (Schmidel) Casp.	Sarcosoma globosum	3		discomycetes
Vasin AM, Vasina AL (2013) Krasnaya kniga Khanty-Mansiyskogo Avtonomnogo Okruga - Yugry. [Red Data Book of Khanty-Mansi Autonomous Okrug-Yugra]. Basko, Ekaterinburg, 460 pp. [In Russian]. [ISBN 978-5-91356-224-1]	2013	931	Sparassis crispa (Wulfen) Fr.	Sparassis crispa	3		aphyllophoroid
Vasin AM, Vasina AL (2013) Krasnaya kniga Khanty-Mansiyskogo Avtonomnogo Okruga - Yugry. [Red Data Book of Khanty-Mansi Autonomous Okrug-Yugra]. Basko, Ekaterinburg, 460 pp. [In Russian]. [ISBN 978-5-91356-224-1]	2013	932	Sarcodontia spumea (Sowerby) Spirin	Sarcodontia spumea	3		aphyllophoroid
Vasin AM, Vasina AL (2013) Krasnaya kniga Khanty-Mansiyskogo Avtonomnogo Okruga - Yugry. [Red Data Book of Khanty-Mansi Autonomous Okrug-Yugra]. Basko, Ekaterinburg, 460 pp. [In Russian]. [ISBN 978-5-91356-224-1]	2013	933	Verpa conica (O.F.Müll.) Sw.	Verpa conica	3		discomycetes
Vasin AM, Vasina AL (2013) Krasnaya kniga Khanty-Mansiyskogo Avtonomnogo Okruga - Yugry. [Red Data Book of Khanty-Mansi Autonomous Okrug-Yugra]. Basko, Ekaterinburg, 460 pp. [In Russian]. [ISBN 978-5-91356-224-1]	2013	934	Zhuliangomyces illinitus (Fr.) Redhead	Zhuliangomyces illinitus	3		agaricoid
Vasin AM, Vasina AL (2013) Krasnaya kniga Khanty-Mansiyskogo Avtonomnogo Okruga - Yugry. [Red Data Book of Khanty-Mansi Autonomous Okrug-Yugra]. Basko, Ekaterinburg, 460 pp. [In Russian]. [ISBN 978-5-91356-224-1]	2013	935	Arrhenia lobata (Pers.) Kühner & Lamoure ex Redhead	Arrhenia lobata	4		agaricoid
Vasin AM, Vasina AL (2013) Krasnaya kniga Khanty-Mansiyskogo Avtonomnogo Okruga - Yugry. [Red Data Book of Khanty-Mansi Autonomous Okrug-Yugra]. Basko, Ekaterinburg, 460 pp. [In Russian]. [ISBN 978-5-91356-224-1]	2013	936	Baeospora myriadophylla (Peck) Singer	Baeospora myriadophylla	4		agaricoid
Vasin AM, Vasina AL (2013) Krasnaya kniga Khanty-Mansiyskogo Avtonomnogo Okruga - Yugry. [Red Data Book of Khanty-Mansi Autonomous Okrug-Yugra]. Basko, Ekaterinburg, 460 pp. [In Russian]. [ISBN 978-5-91356-224-1]	2013	937	Entoloma fuscomarginatum P.D.Orton	Entoloma fuscomarginatum	4		agaricoid
Vasin AM, Vasina AL (2013) Krasnaya kniga Khanty-Mansiyskogo Avtonomnogo Okruga - Yugry. [Red Data Book of Khanty-Mansi Autonomous Okrug-Yugra]. Basko, Ekaterinburg, 460 pp. [In Russian]. [ISBN 978-5-91356-224-1]	2013	938	Geoglossum glabrum Pers.	Geoglossum glabrum	4		discomycetes
Vasin AM, Vasina AL (2013) Krasnaya kniga Khanty-Mansiyskogo Avtonomnogo Okruga - Yugry. [Red Data Book of Khanty-Mansi Autonomous Okrug-Yugra]. Basko, Ekaterinburg, 460 pp. [In Russian]. [ISBN 978-5-91356-224-1]	2013	939	Diplocarpa irregularis (Schwein.) Baral & Pärtel	Diplocarpa irregularis	4		discomycetes
Vasin AM, Vasina AL (2013) Krasnaya kniga Khanty-Mansiyskogo Avtonomnogo Okruga - Yugry. [Red Data Book of Khanty-Mansi Autonomous Okrug-Yugra]. Basko, Ekaterinburg, 460 pp. [In Russian]. [ISBN 978-5-91356-224-1]	2013	940	Hypogymnia submundata (Oxner) Rass.	Hypogymnia submundata	2		lichen
Vasin AM, Vasina AL (2013) Krasnaya kniga Khanty-Mansiyskogo Avtonomnogo Okruga - Yugry. [Red Data Book of Khanty-Mansi Autonomous Okrug-Yugra]. Basko, Ekaterinburg, 460 pp. [In Russian]. [ISBN 978-5-91356-224-1]	2013	941	Lobaria scrobiculata (Scop.) P.Gaertn.	Lobarina scrobiculata	2		lichen
Vasin AM, Vasina AL (2013) Krasnaya kniga Khanty-Mansiyskogo Avtonomnogo Okruga - Yugry. [Red Data Book of Khanty-Mansi Autonomous Okrug-Yugra]. Basko, Ekaterinburg, 460 pp. [In Russian]. [ISBN 978-5-91356-224-1]	2013	942	Dolichousnea longissima (Ach.) Articus	Dolichousnea longissima	2		lichen
Vasin AM, Vasina AL (2013) Krasnaya kniga Khanty-Mansiyskogo Avtonomnogo Okruga - Yugry. [Red Data Book of Khanty-Mansi Autonomous Okrug-Yugra]. Basko, Ekaterinburg, 460 pp. [In Russian]. [ISBN 978-5-91356-224-1]	2013	943	Asahinea scholanderi (Llano) W.L.Culb. & C.F.Culb.	Asahinea scholanderi	3		lichen
