# Supplementary material for: Occurrence dataset of protected fungal species for the Red Data Book in Yugra Region, Western Siberia
Source: Biodivers Data J. 2025 Jul 10;13:e155657. doi: 10.3897/BDJ.13.e155657 (PMC12272073; doi:10.3897/BDJ.13.e155657)
Supplement: Supplementary material 2 — Summary table [file bdj-13-e155657-s002.csv]

scientificName	count	unique_localities	unique_counties	Counties	verbatimName	Protection_status_Yugra_2024	IUCN_status	Eco_group	Habitat_verbatim	Habitat_en	Threats_verbatim	Threads_en
Fomitopsis officinalis (Vill.) Bondartsev & Singer	39	19	3	Beryozovskiy Raion, Nizhnevartovskiy Raion, Sovetskiy Raion	Фомитопсис лекарственный, или лиственничная губка	2	EN	saprotroph	Встречается в перестойных высокоствольных лесах.	Occurs in overmature high-canopy forests.	Вырубка и выгорание старых лесов, массовая заготовка плодовых тел.	Logging and burning of old-growth forests, mass harvesting of fruiting bodies.
Gomphidius flavipes Peck	36	8	2	Khanty-Mansiyskiy Raion, Surgutskiy Raion	Мокруха желтоножковая	4	DD	mycorrhizal	Обитает в старовозрастных темнохвойных и темнохвойно-мелколиственных лесах.	Inhabits old-growth dark coniferous and dark coniferous-small-leaved forests.	Естественная редкость. Угрозу представляет сокращение площади старовозрастных темнохвойно-мелколиственных лесов, нарушение местообитаний.	Natural rarity. Threats include reduction of old-growth dark coniferous-small-leaved forests and habitat disturbance.
Microglossum viride (Pers.) Gillet	1	1	1	Sovetskiy Raion	Микроглоссум зеленый	monitoring		saprotroph	Обнаружен в пойменном ельнике на илистой почве среди березового опада и зеленых мхов.	In Khanty-Mansi Autonomous Okrug (KhMAO), found in floodplain spruce forests on silty soil among birch litter and green mosses.	Исчезновение пригодных местообитаний.	Disappearance of suitable habitats.
Perenniporia medulla-panis (Jacq.) Donk	2	2	2	Khanty-Mansiyskiy Raion, Sovetskiy Raion	Переннипория хлебномякотная	monitoring		saprotroph	Развивается преимущественно в древесине Quercus, реже других родов лиственных, и иногда хвойных, деревьев	Primarily grows in Quercus wood, less often other hardwoods, and occasionally conifers.	Нарушение местообитаний, удаление валежа из леса.	Habitat disturbance, removal of deadwood from forests.
Entoloma poliopus (Romagn.) Noordel.	1	1	2	Khanty-Mansiyskiy Raion, Surgutskiy Raion	Энтолома гладконожковая	monitoring		saprotroph	Встречается в разных типах местообитаний от сухих ксерофильных лугов и лесов на черноземной почве до сфагновых болот	Found in diverse habitats from dry xerophilic meadows and forests on chernozem soils to sphagnum bogs.	Не вполне ясны. Вероятно, требовательность к специфическому сочетанию микроклиматических и почвенных условий. Угрозу представляет нарушение или уничтожение местообитаний.	Not fully understood. Likely due to specific requirements for microclimatic and soil conditions. Threats include habitat disturbance or destruction.
Zhuliangomyces illinitus (Fr.) Redhead	13	5	2	Khanty-Mansiyskiy Raion, Surgutskiy Raion	Лимацелла масляная, вар. краснеющая	3	NT	mycorrhizal	Обитает на почве в темнохвойных и смешанных лесах.	Found on soil in dark coniferous and mixed forests.	Не вполне ясны. Возможно, естественная редкость и предпочтительное обитание на ненарушенных участках старовозрастных темнохвойных лесов.	Not fully understood. Possibly natural rarity and preference for undisturbed areas of old-growth dark coniferous forests.
Pseudohydnum gelatinosum (Scop.) P.Karst.	9	5	1	Khanty-Mansiyskiy Raion	Всевдогиднум желатинозный, или ложноежовик студенистый	monitoring		saprotroph	Обитает на гнилых пнях и валеже хвойных пород в приручьевых ельниках и заболоченных сосняках.	Found on rotten stumps and coniferous debris in streamside spruce forests and swampy pine forests.	Не вполне ясны. Возможно, требовательность к микроклиматическим условиям, приуроченность к старовозрастным лесам слабой нарушенности. Угрозу представляет загрязнение территории, сведение старых темнохвойно-мелколиственных лесов и удаление крупномерного валежа.	Not fully understood. Possibly due to microclimate requirements and association with lightly disturbed old-growth forests. Threats include pollution, clearing of old dark coniferous-small-leaved forests, and removal of large deadwood.
Clavariadelphus truncatus Donk	6	4	2	Khanty-Mansiyskiy Raion, Surgutskiy Raion	Рогатик усеченный	3	VU	saprotroph	Обитает на почве в хвойных и смешанных лесах.	Inhabits soil in coniferous and mixed forests.	Не вполне ясны. Угрозу представляет сокращение площади старовозрастных темнохвойно-мелколиственных лесов.	Not fully understood. Threats include reduction of old-growth dark coniferous-small-leaved forest areas.
Cortinarius violaceus (L.) Gray	31	10	3	Beryozovskiy Raion, Khanty-Mansiyskiy Raion, Surgutskiy Raion	Паутинник фиолетовый	4	DD	mycorrhizal	Встречается в увлажнённых хвойных и смешанных лесах.	Found in moist coniferous and mixed forests.	Не вполне ясны. Угрозу представляют вырубка естественных лесов.	Not fully understood. Threats include logging of natural forests.
Clavulinopsis corniculata (Schaeff.) Corner	9	6	2	Khanty-Mansiyskiy Raion, Nizhnevartovskiy Raion	Клавулинопсис рожковидный	monitoring		saprotroph	Произрастает в старовозрастных смешанных и сосновых лесах, часто на лугах, верещатниках, в травяных поймах на богатой, хорошо гумифицированной почве	Grows in old-growth mixed and pine forests, often in meadows, heathlands, and grassy floodplains on rich, well-humified soil.	Не вполне ясны. Угрозу представляют вырубка лесов и уплотнение почвы вследствие рекреации.	Not fully understood. Threats include forest logging and soil compaction from recreational activities.
Ramaria rubella (Schaeff.) R.H.Petersen	3	3	1	Nizhnevartovskiy Raion	Рамария красноватая	3	VU	mycorrhizal	Обитает в старовозрастных лесах на древесине хвойных пород.	Inhabits old-growth forests on coniferous wood.	Не вполне ясны. Угрозу представляют вырубка лесов, уничтожение крупномерного валежа.	Not fully understood. Threats include forest logging and destruction of large deadwood.
Ionomidotis irregularis (Schwein.) E.J.Durand	3	1	1	Khanty-Mansiyskiy Raion	Иономидотис неправильный	3	VU	saprotroph	Обитает в старовозрастных лесах на старых пнях широколиственных пород (иногда хвойных)	In old-growth forests on decaying hardwood stumps (occasionally coniferous).	Не вполне ясны. Угрозу представляют уничтожение мест обитания (старовозрастные леса).	Not fully understood. Threats include destruction of habitats (old-growth forests).
Sarcoleotia globosa (Sommerf.) Korf	1	1	1	Nizhnetavdinskiy Raion	Сарколеоция шаровидная	monitoring		saprotroph	Обнаружен на болоте эвтрофного типа, в сообществе кустарниковых ив, среди подушек гипновых мхов	In eutrophic bogs among shrub willows and cushions of hypnaceous mosses.	Не изучены.	Not studied.
Neolecta vitellina (Bres.) Korf & J.K.Rogers	4	1	1	Khanty-Mansiyskiy Raion	Неолекта желточно-желтая	monitoring		saprotroph|parasite	Обитает в лесах на подстилке	Inhabits forests on leaf litter.	Не изучены.	Not studied.
Bovista cretacea T.C.E.Fr.	1	1	1	Beryozovskiy Raion	Порховка меловая	monitoring		saprotroph	Произрастает на карбонатных почвах в постоянно увлажненных местах в арктических и субарктических пустошах, травянистых сообществах или светлых березняках	Occurs on calcareous soils in permanently wet Arctic/subarctic heaths, grasslands, or open birch stands.	Не изучены.	Not studied.
Bovista limosa Rostr.	1	1	1	Khanty-Mansiyskiy Raion	Порховка илистая	monitoring		saprotroph	Сапротроф на почве и растительных остатках. На солнечных местах на карбонатных песчаных почвах с обильным лишайниковым и моховым покровом.	Saprotrophic on soil and plant debris; in sunny areas on calcareous sandy soils with abundant lichen and moss cover.	Не изучены.	Not studied.
Polyporus tubaeformis (P.Karst.) Ryvarden & Gilb.	1	1	3	Khanty-Mansiyskiy Raion, Sovetskiy Raion, Surgutskiy Raion	Полипорус воронковидный	monitoring		saprotroph	Обитает в старовозрастных лиственных и смешанных лесах на валежной древесине ольхи, березы и ивы, реже осины, рябины и ели.	Inhabits old-growth deciduous and mixed forests on fallen wood of alder, birch, willow, less often aspen, rowan, and spruce.	Не изучены. Угрозу представляет нарушение или уничтожение местообитаний вида, сокращение площади старовозрастных лесов.	Not studied. Threats include disturbance or destruction of species' habitats, reduction of old-growth forest areas.
Sparassis crispa (Wulfen) Fr.	2	2	2	Khanty-Mansiyskiy Raion, Nizhnevartovskiy Raion	Спарассис курчавый, или грибная капуста	3	VU	saprotroph	Обитает на корнях, у основания стволов и на свежих пнях сосны, реже лиственницы и ели в спелых лесах.	Inhabits roots, tree bases, and fresh pine stumps (rarely larch or spruce) in mature forests.	Неясны. Угрозу представляют уничтожение мест обитания (старовозрастных лесов), сбор плодовых тел населением.	Unclear. Threats include habitat destruction (old-growth forests) and collection of fruiting bodies by locals.
Hericium erinaceus (Bull.) Pers.	4	4	2	Khanty-Mansiyskiy Raion, Surgutskiy Raion	Гериций гребенчатый	3	NT	saprotroph	На стволах живых, реже погибших широколиственных деревьев	On living trunks of broadleaf trees, less often on dead ones.	Обитание в ХМАО вне зоны экологического оптимума вида, приуроченность к старовозрастным ненарушенным лесам. Угрозу представляют нарушение или уничтожение естественных местообитаний, вырубка старовозрастных лесов и удаление крупномерного сухостоя.	Occurrence in KhMAO outside the species' ecological optimum range, associated with undisturbed old-growth forests. Threats include disturbance/destruction of natural habitats, logging of old-growth forests, and removal of large snags.
Ramaria fennica (P.Karst.) Ricken	3	3	2	Nefteyuganskiy Raion, Surgutskiy Raion	Рамария финская	3	VU	mycorrhizal	Обитает в старовозрастных широколиственных, хвойных и смешанных лесах на богатой, хорошо гумифицированной, иногда на известняковой почве, среди трав и кустарников	Inhabits old-growth broadleaf, coniferous, and mixed forests on rich, well-humified, sometimes limestone-rich soils, among grasses and shrubs.	Приуроченность к естественным малонарушенным лесам. Угрозу представляют вырубка лесов, промышленное освоение территорий, уплотнение почвы при рекреации, сбор населением плодовых тел.	Association with naturally undisturbed forests. Threats include logging, industrial development, soil compaction from recreation, and collection of fruiting bodies by locals.
Gyroporus cyanescens (Bull.) Quél.	6	4	3	Khanty-Mansiyskiy Raion, Sovetskiy Raion, Surgutskiy Raion	Гиропор синеющий, или синяк	3	NT	mycorrhizal	Обитает в хвойных, смешанных и лиственных лесах, преимущественно на супесчаных кислых почвах	Inhabits coniferous, mixed, and deciduous forests, mainly on acidic sandy-loam soils.	Приуроченность к зрелым естественным лесам на бедноватых и кислых почвах, естественная редкость.	Association with mature natural forests on poor and acidic soils, natural rarity.
Sarcosoma globosum (Schmidel) Casp.	289	35	5	Khanty-Mansiyskiy Raion, Nefteyuganskiy Raion, Nizhnevartovskiy Raion, Sovetskiy Raion, Surgutskiy Raion	Саркосома шаровидная	4	NT	saprotroph	Встречается в темнохвойных и смешанных лесах.	Occurs in dark coniferous and mixed forests.	Приуроченность к зрелым и старовозрастным темнохвойным лесам.	Association with mature and old-growth dark coniferous forests.
Boletopsis grisea (Peck) Bondartsev & Singer	22	12	2	Sovetskiy Raion, Surgutskiy Raion	Болетопсис серый	3	NT	mycorrhizal	Обитает на бедных песчаных почвах в сухих сосновых лесах. Образует микоризу с сосной.	Inhabits poor sandy soils in dry pine forests. Forms mycorrhizae with pine.	Приуроченность к зрелым олиготрофным сосновым лесам. Ограниченное распространение в ХМАО подходящих местообитаний. Угрозу представляют вырубка лесов, уплотнение почвы вследствие выпаса скота и рекреации, загрязнение почвы органическими веществами.	Association with mature oligotrophic pine forests. Limited distribution of suitable habitats in KhMAO. Threats include logging, soil compaction from grazing/recreation, and organic pollution.
Hericium cirrhatum (Pers.) Nikol.	34	14	4	Khanty-Mansiyskiy Raion, Nizhnevartovskiy Raion, Sovetskiy Raion, Surgutskiy Raion	Гериций кудрявый	4	NT	saprotroph	Обитает в естественных старых лиственных и смешанных лесах на отмершей лиственной древесине.	Inhabits natural old deciduous and mixed forests on dead hardwood.	Приуроченность к малонарушенным местообитаниям, нерегулярное и редкое плодоношение. Угрозу представляет вырубка старых коренных и производных лесов, удаление крупномерного валежа и сухостоя.	Association with minimally disturbed habitats, irregular and rare fruiting. Threats include logging of old primary and secondary forests, removal of large deadwood and snags.
Hericium coralloides (Scop.) Pers.	50	29	5	Khanty-Mansiyskiy Raion, Nizhnevartovskiy Raion, Oktyabrskiy Raion, Sovetskiy Raion, Surgutskiy Raion	Гериций коралловидный	monitoring		saprotroph	Обитает в естественных старых лиственных и смешанных лесах на отмершей лиственной древесине.	Inhabits natural old deciduous and mixed forests on dead hardwood.	Приуроченность к малонарушенным местообитаниям, ограниченное расселение. Угрозу представляет вырубка коренных темнохвойных и производных лесов, удаление крупномерного валежа.	Association with minimally disturbed habitats, limited dispersal. Threats include logging of primary dark coniferous and secondary forests, removal of large deadwood.
Antrodiella foliaceodentata (Nikol.) Gilb. & Ryvarden	5	4	3	Khanty-Mansiyskiy Raion, Nefteyuganskiy Raion, Surgutskiy Raion	Антродиелла листозубчатая	3	NT	saprotroph	Обитает в старых естественных (в т.ч. реликтовых) хвойно-широколиственных лесах на древесине березы, бука, осины.	Inhabits old natural (including relict) coniferous-broadleaf forests on birch, beech, and aspen wood.	Приуроченность к малонарушенным местообитаниям. Угрозу представляет вырубка коренных кедровоеловых лесов, удаление крупномерного валежа.	Association with minimally disturbed habitats. Threats include logging of primary cedar-spruce forests, removal of large deadwood.
Ganoderma lucidum (Curtis) P.Karst.	75	27	6	Khanty-Mansiyskiy Raion, Kondinskiy Raion, Nefteyuganskiy Raion, Nizhnevartovskiy Raion, Sovetskiy Raion, Surgutskiy Raion	Ганодерма блестящая, или трутовик лакированный	4	NT	saprotroph	Обитает в естественных старых широколиственных, хвойных и смешанных лесах на отмершей лиственной и хвойной древесине, изредка в комлевой части стволов и на корнях живых деревьев.	Inhabits natural old broadleaf, coniferous, and mixed forests on dead hardwood and coniferous wood, rarely on living tree buttresses or roots.	Приуроченность к малонарушенным местообитаниям. Угрозу представляет вырубка коренных лесов, удаление крупномерного валежа, массовая заготовка плодовых тел.	Association with minimally disturbed habitats. Threats include logging of primary forests, removal of large deadwood, mass harvesting of fruiting bodies.
Favolus pseudobetulinus (Murashk. ex Pilát) Sotome & T.Hatt.	5	5	2	Oktyabrskiy Raion, Sovetskiy Raion	Полипорус ложноберезовый	3	NT	saprotroph	Обитает в естественных старых хвойных и смешанных лесах на пнях, сухостое и валеже осины.	Inhabits natural old coniferous and mixed forests on stumps, snags, and fallen aspen.	Приуроченность к малонарушенным местообитаниям. Угрозу представляет вырубка коренных темнохвойномелколиственных лесов, удаление крупномерного валежа.	Association with minimally disturbed habitats. Threats include logging of primary dark coniferous-small-leaved forests, removal of large deadwood.
Rigidoporus crocatus (Pat.) Ryvarden	12	11	2	Khanty-Mansiyskiy Raion, Sovetskiy Raion	Ригидопорус шафранно-желтый	3	NT	saprotroph	Обитает в естественных старых хвойных и смешанных лесах на хвойном и лиственном валеже.	Inhabits natural old coniferous and mixed forests on coniferous and hardwood debris.	Приуроченность к малонарушенным местообитаниям. Угрозу представляет вырубка коренных темнохвойных и производных лесов, удаление крупномерного валежа	Association with minimally disturbed habitats. Threats include logging of primary dark coniferous and secondary forests, removal of large deadwood.
Perenniporia subacida (Peck) Donk	20	12	3	Khanty-Mansiyskiy Raion, Nizhnevartovskiy Raion, Sovetskiy Raion	Переннипория кисловатая	3	NT	saprotroph|parasite	Обитает в естественных старых хвойных и смешанных лесах на отмершей хвойной, реже лиственной древесине.	Inhabits natural old coniferous and mixed forests on dead coniferous (rarely hardwood) wood.	Приуроченность к малонарушенным местообитаниям. Угрозу представляет вырубка коренных хвойных лесов, удаление крупномерного валежа.	Association with minimally disturbed habitats. Threats include logging of primary coniferous forests, removal of large deadwood.
Erastia salmonicolor (Berk. & M.A.Curtis) Niemelä & Kinnunen	8	5	3	Khanty-Mansiyskiy Raion, Nizhnevartovskiy Raion, Sovetskiy Raion	Эрастия лососевая, или гапалопилус лососевый	3	NT	saprotroph	Обитает в естественных старых хвойных лесах на хвойном валеже, преимущественно на сосне.	Inhabits natural old coniferous forests on coniferous debris, mainly pine.	Приуроченность к малонарушенным местообитаниям. Угрозу представляет вырубка коренных хвойных лесов, удаление крупномерного валежа.	Association with minimally disturbed habitats. Threats include logging of primary coniferous forests, removal of large deadwood.
Onnia tomentosa (Fr.) P.Karst.	4	4	2	Sovetskiy Raion, Surgutskiy Raion	Онния войлочная	3	NT	saprotroph	Обитает в естественных старых хвойных лесах на погребенной древ-сине и корнях, в основании пней или в комлевой части стволов живых хвойных деревьев.	Inhabits natural old coniferous forests on buried wood and roots, at stump bases, or on lower trunks of living conifers.	Приуроченность к малонарушенным местообитаниям. Угрозу представляет вырубка коренных хвойных лесов.	Association with minimally disturbed habitats. Threats include logging of primary coniferous forests.
Inonotus leporinus (Fr.) Gilb. & Ryvarden	15	13	4	Beryozovskiy Raion, Khanty-Mansiyskiy Raion, Sovetskiy Raion, Surgutskiy Raion	Инонотус заячий, или заячий трутовик	monitoring		saprotroph	Обитает в естественных старых темнохвойных лесах на корнях, комле или стволах живых хвойных деревьев (преимущественно ели), продолжает развитие на отмершей древесине	Inhabits natural old dark coniferous forests on roots, buttresses, or trunks of living conifers (mainly spruce), continuing development on dead wood.	Приуроченность к малонарушенным местообитаниям. Угрозу представляет вырубка коренных темнохвойных лесов, удаление крупномерного валежа и сухостоя.	Association with minimally disturbed habitats. Threats include logging of primary dark coniferous forests, removal of large deadwood and snags.
Pycnoporellus fulgens (Fr.) Donk	75	42	7	Beryozovskiy Raion, Khanty-Mansiyskiy Raion, Kondinskiy Raion, Nizhnevartovskiy Raion, Oktyabrskiy Raion, Sovetskiy Raion, Surgutskiy Raion	Пикнопореллус блестящий	monitoring		saprotroph	Обитает в естественных старых хвойных и смешанных лесах на отмершей хвойной, реже лиственной древесине.	Inhabits natural old coniferous and mixed forests on dead coniferous (rarely hardwood) wood.	Приуроченность к малонарушенным местообитаниям. Угрозу представляет вырубка коренных темнохвойных лесов, удаление крупномерного валежа.	Association with minimally disturbed habitats. Threats include logging of primary dark coniferous forests, removal of large deadwood.
Diplomitoporus crustulinus (Bres.) Domański	19	17	6	Beryozovskiy Raion, Khanty-Mansiyskiy Raion, Nizhnevartovskiy Raion, Oktyabrskiy Raion, Sovetskiy Raion, Surgutskiy Raion	Дипломитопорус корковый	monitoring		saprotroph	Обитает в естественных старых хвойных лесах на отмершей древесине (ель, сосна, пихта), преимущественно в северных районах.	Inhabits natural old coniferous forests on dead wood (spruce, pine, fir), primarily in northern regions.	Приуроченность к малонарушенным местообитаниям. Угрозу представляет вырубка коренных темнохвойных лесов, удаление крупномерного валежа.	Association with minimally disturbed habitats. Threats include logging of primary dark coniferous forests, removal of large deadwood.
Phellinidium ferrugineofuscum (P.Karst.) Fiasson & Niemelä	26	21	6	Beryozovskiy Raion, Khanty-Mansiyskiy Raion, Nizhnevartovskiy Raion, Oktyabrskiy Raion, Sovetskiy Raion, Surgutskiy Raion	Феллинидиум ржаво-бурый, или феллинус ржаво-бурый	monitoring		saprotroph	Обитает в естественных старых хвойных лесах на валеже хвойных деревьев.	Inhabits natural old coniferous forests on fallen conifers.	Приуроченность к малонарушенным местообитаниям. Угрозу представляет вырубка коренных хвойных лесов, удаление крупномерного валежа.	Association with minimally disturbed habitats. Threats include logging of primary coniferous forests, removal of large deadwood.
Ischnoderma benzoinum (Wahlenb.) P.Karst.	29	20	4	Khanty-Mansiyskiy Raion, Nizhnevartovskiy Raion, Sovetskiy Raion, Surgutskiy Raion	Ишнодерма смолисто-пахучая	monitoring		saprotroph|parasite	Обитает в естественных старых хвойных лесах на отмершей хвойной древесине, иногда развивается на стволах живых деревьев	Inhabits natural old coniferous forests on dead coniferous wood, occasionally developing on living trunks.	Приуроченность к малонарушенным местообитаниям. Угрозу представляет вырубка коренных хвойных лесов, удаление крупномерного валежа.	Association with minimally disturbed habitats. Threats include logging of old primary forests, removal of deadwood.
Leptoporus mollis (Pers.) Quél.	20	15	6	Beryozovskiy Raion, Khanty-Mansiyskiy Raion, Nizhnevartovskiy Raion, Oktyabrskiy Raion, Sovetskiy Raion, Surgutskiy Raion	Лептопорус мягкий	monitoring		saprotroph|parasite	Обитает в естественных старых хвойных лесах на отмершей хвойной древесине, как исключение на стволах живых деревьев. Факультативный паразит, вызывает бурую гниль	Inhabits natural old coniferous forests on dead coniferous wood, rarely on living trees. A facultative parasite causing brown rot.	Приуроченность к малонарушенным местообитаниям. Угрозу представляет вырубка коренных хвойных лесов, удаление крупномерного валежа.	Association with minimally disturbed habitats. Threats include logging of old primary forests, removal of deadwood.
Metuloidea murashkinskyi (Burt) Miettinen & Spirin	22	18	5	Khanty-Mansiyskiy Raion, Nizhnevartovskiy Raion, Oktyabrskiy Raion, Sovetskiy Raion, Surgutskiy Raion	Стекхеринум Мурашкинского	monitoring		saprotroph	Обитает в естественных старых хвойных и смешанных лесах на валеже лиственных пород	Inhabits natural old coniferous and mixed forests on fallen hardwood.	Приуроченность к малонарушенным местообитаниям. Угрозу представляет вырубка старых коренных лесов, удаление валежа.	Association with minimally disturbed habitats. Threats include logging of old primary forests, removal of deadwood.
Amylocystis lapponica (Romell) Bondartsev & Singer	18	18	5	Beryozovskiy Raion, Khanty-Mansiyskiy Raion, Nizhnevartovskiy Raion, Sovetskiy Raion, Surgutskiy Raion	Амилоцистис лапландский	3	NT	saprotroph	Обитает в естественных старых хвойных лесах, на валеже хвойных пород.	Inhabits natural old coniferous forests on coniferous debris.	Приуроченность к ненарушенным местообитаниям. Угрозу представляет вырубка коренных лесов, удаление крупномерного валежа.	Association with undisturbed habitats. Threats include logging of primary forests, removal of large deadwood.
Haploporus odorus (Sommerf.) Bondartsev & Singer	9	7	4	Khanty-Mansiyskiy Raion, Nizhnevartovskiy Raion, Sovetskiy Raion, Surgutskiy Raion	Гаплопорус пахучий	3	NT	saprotroph	Обитает в пойменных биотопах, в естественных старых хвойно-широколиственных и темнохвойных лесах.	Found in floodplain biotopes, natural old coniferous-broadleaf and dark coniferous forests.	Приуроченность к ненарушенным местообитаниям. Угрозу представляет вырубка коренных темнохвойных лесов, старых древовидных ив, удаление крупномерного валежа.	Association with undisturbed habitats. Threats include logging of primary dark coniferous forests and old tree-like willows, removal of large deadwood.
Lignomyces vetlinianus (Domański) R.H.Petersen & Zmitr.	18	7	2	Khanty-Mansiyskiy Raion, Surgutskiy Raion	Лигномицес Ветлинский	3	NT	saprotroph	Обитает в старовозрастных темнохвойно-мелколиственных и темнохвойных лесах c участием осины.	Inhabits old-growth dark coniferous-small-leaved and dark coniferous forests with aspen.	Приуроченность к старовозрастным лесам и крупномерному валежу осины. Угрозу представляют нарушение или уничтожение естественных местообитаний вида, сокращение площади старовозрастных темнохвойно-мелколиственных лесов.	Association with old-growth forests and large aspen deadwood. Threats include disturbance/destruction of natural habitats and reduction of old-growth dark coniferous-small-leaved forest areas.
Baeospora myriadophylla (Peck) Singer	4	2	2	Khanty-Mansiyskiy Raion, Surgutskiy Raion	Беоспора тысячепластинковая	3	NT	saprotroph	Обитает в хвойных и смешанных старовозрастных лесах, сапротроф на древесине пихты, ели, реже лиственных пород.	Inhabits coniferous and mixed old-growth forests; saprotrophic on fir, spruce, and occasionally hardwood.	Приуроченность к старовозрастным темнохвойным лесам.	Association with old-growth dark coniferous forests.
Hygrophorus camarophyllus (Alb. & Schwein.) Dumée, Grandjean & Maire	1	1	1	Surgutskiy Raion	Гигрофор черный	monitoring		mycorrhizal	Во влажных сосновых (реже других хвойных лесах), на почве, образует микоризу.	In moist pine (less often other coniferous) forests, on soil, forming mycorrhizae.	Сокращение площадей старовозрастных лесов в результате интенсивного лесного хозяйствования.	Reduction of old-growth forest areas due to intensive forestry practices.
Sarcodontia spumea (Sowerby) Spirin	6	5	3	Khanty-Mansiyskiy Raion, Nizhnevartovskiy Raion, Oktyabrskiy Raion	Саркодонция пенообразная, или спонгипеллис пенообразный	3	NT	saprotroph	Суровые климатические условия, редкость пригодных для развития биотопов	Harsh climatic conditions, scarcity of suitable biotopes for development.	Суровые климатические условия, редкость пригодных для развития биотопов.	Harsh climatic conditions, scarcity of suitable biotopes for development.
Tricholoma apium Jul.Schäff.	3	2	1	Surgutskiy Raion	Рядовка сельдерейная	3	NT	mycorrhizal	Сосновые беломошные леса	Pine lichen forests on poor sand soils	Требовательность вида к специфическому сочетанию экологических условий, приуроченность к олиготрофным местообитаниям. Угрозу представляют вырубка лесов, изменение естественного хода развития лесных сообществ	Species' requirement for specific ecological conditions and association with oligotrophic habitats. Threats include logging and alteration of natural forest community development.
Tricholoma matsutake (S.Ito & S.Imai) Singer	5	4	2	Sovetskiy Raion, Surgutskiy Raion	Мацутаке	4	NT	mycorrhizal	Сосновые беломошные леса	Pine lichen forests on poor sand soils	Требовательность вида к специфическому сочетанию экологических условий, приуроченность к старовозрастным олиготрофным соснякам.	Species' requirement for specific ecological conditions and association with old-growth oligotrophic pine forests.
Gomphus clavatus (Pers.) Gray	12	8	2	Khanty-Mansiyskiy Raion, Surgutskiy Raion	Гомфус булавовидный	3	DD	mycorrhizal	Обитает в старовозрастных естественных хвойных и смешанных лесах преимущественно на кальцинированных, реже нейтральных почвах.	Inhabits old-growth coniferous and mixed forests, primarily on calcareous, occasionally neutral soils.	Требовательность вида к специфическому сочетанию экологических условий. Угрозу представляют вырубка старовозрастных лесов, изме-нение естественного хода развития лесных сообществ при лесохозяй-ственной деятельности или рекреации.	Species' requirement for specific ecological conditions. Threats include logging of old-growth forests and altered forest community development due to forestry/recreation.
Clavariadelphus pistillaris (L.) Donk	12	11	5	Khanty-Mansiyskiy Raion, Nizhnevartovskiy Raion, Oktyabrskiy Raion, Sovetskiy Raion, Surgutskiy Raion	Рогатик пестичнай	3	NT	saprotroph	Развивается на богатой почве в спелых лесах разного типа.	Develops on rich soil in mature forests of various types.	Требовательность к богатству почвы, приуроченность к спелым лесам. Угрозу представляет сокращение площади старовозрастных темно-хвойно-мелколиственных лесов.	Requirement for soil richness and association with mature forests. Threats include reduction of old-growth dark coniferous-small-leaved forest areas.
Verpa conica (O.F.Müll.) Sw.	17	2	1	Khanty-Mansiyskiy Raion	Сморчковая шапочка коническая	3	VU	mycorrhizal	Встречается в лесах разных типов на относительно богатых почвах, по берегам рек.	Found in various forest types on relatively rich soils, along riverbanks.	Требовательность к богатству почвы. Угрозу представляют уничтоже-ние мест обитания	Requirement for soil richness. Threats include habitat destruction.
Gloioxanthomyces vitellinus (Fr.) Lodge, Vizzini, Ercole & Boertm.	1	1	1	Surgutskiy Raion	Гигроцибе яично-желтый	monitoring		saprotroph	Небольшая группа плодовых тел найдена в лиственнично-темнохвойно-сосновом мелкотравно-зеленомошном лесу на опаде.	A small fruiting group was found in a larch-dark coniferous-pine forest with herbaceous and green moss cover, on litter.	Угрозу представляет сведение лесов, нарушение напочвенного покрова, загрязнение воздушной среды в процессе промышленного освоения региона.	Threats include deforestation, ground cover disturbance, and air pollution from industrial development.
Arrhenia discorosea (Pilát) Zvyagina, Aleks. & Bulyonk.	57	14	4	Khanty-Mansiyskiy Raion, Nefteyuganskiy Raion, Nizhnevartovskiy Raion, Surgutskiy Raion	Аррения розоводисковая	3	NT	saprotroph	Обитает на крупномерной валежной древесине лиственных деревьев (осина, тополь черный, вяз) поздних стадий разложения в старовоз-растных лесах.	Inhabits large fallen hardwood (aspen, black poplar, elm) in late decay stages in old-growth forests.	Узкая экологическая амплитуда вида, требовательность к микрокли-матическим условиям и качеству субстрата.	Species' narrow ecological amplitude, requiring specific microclimatic conditions and substrate quality.
Pluteus fenzlii (Schulzer) Corriol & P.-A.Moreau	11	7	1	Surgutskiy Raion	Плютей Фенцля	3	NT	saprotroph	В темнохвойных и темнохвойно-мелколиственных старовозрастных лесах.	In dark coniferous and dark coniferous-small-leaved old-growth forests.	Узкая экологическая амплитуда вида, требовательность к микрокли-матическим условиям и качеству субстрата. Угрозу представляет сведение старовозрастных лесов в процессе про-мышленного освоения региона.	Species' narrow ecological amplitude, requiring specific microclimatic conditions and substrate quality. Threats include old-growth forest clearance during industrial development.
Desarmillaria ectypa (Fr.) R.A.Koch & Aime	4	4	4	Beryozovskiy Raion, Khanty-Mansiyskiy Raion, Sovetskiy Raion, Surgutskiy Raion	Опенок чеканный	2	EN	saprotroph	Обитает на сфагновых болотах, подпитываемых грунтовыми водами определенного минерального состава.	Inhabits groundwater-fed sphagnum bogs with specific mineral composition.	Узкая экологическая амплитуда вида, требовательность к определен-ному гидрологическому и гидрохимическому режиму болот и составу питающих вод.	Species' narrow ecological amplitude, requiring specific hydrological/hydrochemical bog regimes and water composition.
Arrhenia lobata (Pers.) Kühner & Lamoure ex Redhead	4	3	2	Khanty-Mansiyskiy Raion, Surgutskiy Raion	Аррения лопастная	3	VU	saprotroph	Обитает в сырых мшистых местах: по берегам ручьев, на моховых болотах, в заболоченных лесах.	Inhabits damp mossy areas: along streams, in mossy bogs, and swampy forests.	Узкая экологическая амплитуда вида, требовательность к определен-ному гидрологическому и гидрохимическому режиму.	Species' narrow ecological amplitude, requiring specific hydrological/hydrochemical regimes.
Arrhenia peltigerina (Peck) Redhead, Lutzoni, Moncalvo & Vilgalys	1	1	1	Beryozovskiy Raion	Аррения пельтигеровая	monitoring		saprotroph	Обитает на слоевищах лишайника рода Peltigera, растущих на крупномерной валежной древесине или на почве в старовозрастных хвойных и смешанных лесах	Grows on thalli of Peltigera lichens on large woody debris or soil in old-growth coniferous and mixed forests.	Узкая экологическая амплитуда вида, требовательность к субстрату и микроклиматическим условиям. Угрозу представляет сведение старовозрастных темно-хвойно-мелколиственных лесов, нарушение напочвенного покрова, загрязнение воздушной среды в процессе промышленного освоения региона.	Species' narrow ecological amplitude, requiring specific substrates and microclimates. Threats include clearance of old-growth dark coniferous-small-leaved forests, ground cover disturbance, and air pollution from industrial development.
Ascocoryne turficola (Boud.) Korf	74	4	2	Khanty-Mansiyskiy Raion, Surgutskiy Raion	Аскокорине торфяная	3	VU	saprotroph	Вид обитает исключительно в экосистемах верховых сфагновых болот.	The species is exclusively found in raised sphagnum bog ecosystems.	Узкая экологическая ниша, приуроченность к ненарушенным экоси-стемам сфагновых болот.	Narrow ecological niche, associated with undisturbed sphagnum bog ecosystems.
Entoloma fuscomarginatum P.D.Orton	58	5	3	Khanty-Mansiyskiy Raion, Sovetskiy Raion, Surgutskiy Raion	Энтолома темноокаймленная	4	DD	saprotroph	Вид тесно связан со сфагнумом, встречается в различных видах торфяных экосистем: на верховых олиготрофных болотах	Closely associated with Sphagnum; occurs in various peatland ecosystems, including oligotrophic raised bogs.	Узкая экологическая ниша, приуроченность к ненарушенным экоси-стемам сфагновых болот.	Narrow ecological niche, associated with undisturbed sphagnum bog ecosystems.
Geoglossum glabrum Pers.	6	5	4	Beryozovskiy Raion, Khanty-Mansiyskiy Raion, Sovetskiy Raion, Surgutskiy Raion	Геоглоссум гладкий	4	DD	saprotroph	Обитает в сфагновых болотах, сырых и заболоченных лугах, на бедной почве или торфе.	Found in sphagnum bogs, wet and swampy meadows, on poor soil or peat.	Узкая экологическая ниша.	Narrow ecological niche.
Bovista paludosa Lév.	2	2	1	Beryozovskiy Raion	Порховка болотная	3	VU	saprotroph	Сапротроф на зеленых мхах. Произрастает в переувлажненных место-обитаниях, среди зеленых мхов.	Saprotrophic on green mosses; found in waterlogged habitats among green mosses.	Уязвимость местообитаний.	Habitat vulnerability.
Chrysomphalina chrysophylla (Fr.) Clémençon	3	3	3	Khanty-Mansiyskiy Raion, Nizhnevartovskiy Raion, Surgutskiy Raion	Хризомфалина золотистопластинковая	4	DD	saprotroph	Обитает в старовозрастных лесах на сильно разложившемся валеже хвойных пород.	Inhabits old-growth forests on highly decomposed coniferous debris.	Фрагментированный ареал, узкая экологическая амплитуда вида, тре-бовательность к микроклиматическим условиям и качеству субстрата.	Fragmented range, narrow ecological amplitude, and requirements for specific microclimates/substrate quality.
